# Supplementary material for: Subpopulation-specific gene expression in Lachancea thermotolerans uncovers distinct metabolic adaptations to wine fermentation
Source: Curr Res Food Sci. 2024 Dec 11;10:100954. doi: 10.1016/j.crfs.2024.100954 (PMC11699796; doi:10.1016/j.crfs.2024.100954)
Supplement: Multimedia component 2 [file mmc2.xlsx]

## Sheet: S1 STRAINS
strain code	collection code	origin	isolation source	geography	genetic cluster	L-lactic acid production according to Vicente, Friedrich et al. (2024)	Bioproject	RNAseq_samples	SRA accessions
LATH_ABC	LM047	wild	nature	Thailand	Asia	0±0	PRJNA1145308	S1, S2, S3	SRR30474715, SRR30474799, SRR30474800
LATH_ABK	UWOPS 90-1020.1	anthropized	fruit	Bahamas	Americas	0,99±0,59	PRJNA1145308	S4, S5, S6	SRR30474686, SRR30474693, SRR30474782
LATH_ACN	LL13-038	wild	tree	USA, Massachussets	Europe-Mix	2,99±1,32	PRJNA1145308	S7, S8, S9	SRR30474665, SRR30474676, SRR30474762
Lt010	CBS1877	anthropized	grape	Italy	Europe/Domestic-1	1,18±0,77	PRJNA1145308	S10, S11, S12	SRR30474749, SRR30474783, SRR30474798
Lt027	DBVPG 6867	wild	plant	Brazil	Americas	1,41±1,01	PRJNA1145308	S13, S14, S15	SRR30474705, SRR30474719, SRR30474731
Lt028	DMKU-RK275	wild	plant	Thailand	Asia	2,12±0,47	PRJNA1145308	S16, S17, S18	SRR30474703, SRR30474704, SRR30474718
Lt029	DMKU-RK361	wild	plant	Thailand	Asia	0,13±0,22	PRJNA1145308	S19, S20, S21	SRR30474700, SRR30474701, SRR30474702
Lt031	KEH.34.B.3	anthropized	grape	USA, Missouri	Canada-trees	1,7±1,48	PRJNA1145308	S22, S23, S24	SRR30474698, SRR30474699, SRR30474794
Lt032	MUCL31341	anthropized	grape	Italy	Europe/Domestic-2	3±0,86	PRJNA1145308	S25, S26, S27	SRR30474696, SRR30474697, SRR30474737
Lt036	CBS6340T	anthropized	mermelade	Russia	Europe/Domestic-1	1,82±1,43	PRJNA1145308	S28, S29, S30	SRR30474694, SRR30474695, SRR30474712
Lt044	UWOPS 79-110	wild	tree	Canada, Ontario	Canada-trees	2,52±1,69	PRJNA1145309	S31, S32, S33	SRR30474691, SRR30474692, SRR30474788
Lt045	UWOPS 79-116	wild	tree	Canada, Pinery	Canada-trees	1,17±0,19	PRJNA1145310	S34, S35, S36	SRR30474689, SRR30474690, SRR30474791
Lt048	UWOPS 79-164	wild	tree	Canada, Ontario	Canada-trees	0,55±0,1	PRJNA1145311	S37, S38, S39	SRR30474687, SRR30474688, SRR30474734
Lt052	UWOPS 83-1101.1	wild	plant	Cayman Islands, Carman Brac	Americas	0,72±0,66	PRJNA1145312	S40, S41, S42	SRR30474685, SRR30474709, SRR30474721
Lt055	UWOPS 90-10.1	wild	plant	Bahamas	Americas	0,59±0,34	PRJNA1145313	S43, S44, S45	SRR30474683, SRR30474684, SRR30474706
Lt058	UWOPS 94-426.2	anthropized	fermented	Mexico, Jalisco	Europe/Domestic-1	1,26±0,27	PRJNA1145314	S46, S47, S48	SRR30474775, SRR30474776, SRR30474785
Lt084	ICVV45	anthropized	grape	Spain	Europe/Domestic-1	1,46±1,15	PRJNA1145315	S49, S50, S51	SRR30474772, SRR30474773, SRR30474774
Lt101	AF10	anthropized	grape	Spain	Europe/Domestic-2	4,77±1,84	PRJNA1145316	S52, S53, S54	SRR30474769, SRR30474770, SRR30474771
Lt106	G13	anthropized	grape	Spain	Europe-Mix	4,06±1,19	PRJNA1145317	S55, S56, S57	SRR30474766, SRR30474767, SRR30474768
Lt123	B21-1.04	anthropized	grape	Spain	Europe/Domestic-2	3,79±1,21	PRJNA1145318	S58, S59, S60	SRR30474763, SRR30474764, SRR30474765
Lt157	ROD21-99	anthropized	grape	Spain	Europe/Domestic-2	4,11±0,74	PRJNA1145319	S61, S62, S63	SRR30474759, SRR30474760, SRR30474761
Lt184	MR-616	anthropized	grape	Spain	Europe-Mix	2,97±2,36	PRJNA1145320	S64, S65, S66	SRR30474681, SRR30474682, SRR30474758
Lt305	NG-108	anthropized	grape	Spain	Europe-Mix	2,93±2,05	PRJNA1145321	S67, S68, S69	SRR30474678, SRR30474679, SRR30474680

## Sheet: S2 COUNTS
gene	S1	S10	S11	S12	S13	S14	S15	S16	S17	S18	S19	S2	S20	S21	S22	S23	S24	S25	S26	S27	S28	S29	S3	S30	S31	S32	S33	S34	S35	S36	S37	S38	S39	S4	S40	S41	S42	S43	S44	S45	S46	S47	S48	S49	S5	S50	S51	S52	S53
KLTH0A00110g	2	0	2	0	0	0	0	1	1	5	22	4	9	6	0	0	0	2	2	4	219	203	2	344	0	0	0	0	0	0	0	0	0	0	0	0	0	0	0	0	4	2	2	6	0	5	13	0	2
KLTH0A00220g	0	301	284	388	1	2	8	25	39	32	0	0	0	0	3	7	4	10	7	11	330	411	0	392	8	3	0	3	3	4	8	4	3	2	6	3	1	3	7	10	274	198	179	16	0	25	12	252	299
KLTH0A00242g	7293	13707	14590	21907	2554	2246	3528	6605	9640	6960	9187	8846	11242	6744	14195	11667	13204	7192	6531	6801	90116	76543	8146	100692	12155	10325	10910	11826	13390	8239	7403	8944	13683	4591	4384	4100	5598	4761	4379	6317	12546	13054	12333	9953	4753	15811	13212	16311	14083
KLTH0A00264g	0	0	2	6	0	0	0	0	0	0	0	0	0	0	0	0	0	71	65	54	615	823	0	654	0	1	0	0	0	0	0	0	0	0	1	0	0	0	0	0	0	0	0	96	0	193	163	0	0
KLTH0A00308g	149	84	83	122	9	23	20	0	0	0	35	155	98	57	430	318	431	399	285	270	5399	6585	106	6117	386	218	212	240	196	120	597	364	599	563	160	80	92	1664	1058	891	211	171	95	1165	690	1735	1379	249	217
KLTH0A00374g	0	335	289	408	60	76	102	0	0	0	0	0	0	0	551	480	610	1419	1143	1318	14457	13651	0	20672	1070	953	978	722	796	769	610	857	1068	169	278	591	388	339	333	509	225	211	161	2132	173	2961	2686	1029	939
KLTH0A00418g	0	0	0	1	0	0	0	0	0	0	0	0	0	0	5	10	3	6	17	12	46	59	0	46	4	1	2	2	3	2	2	2	2	0	2	1	0	2	0	4	0	0	0	0	0	0	2	1	2
KLTH0A00440g	18	109	97	228	56	28	32	0	0	0	21	26	38	6	65	59	63	10	14	6	503	540	23	472	52	41	39	56	69	39	24	61	74	25	46	102	86	52	44	103	165	183	82	15	52	24	13	278	223
KLTH0A00462g	26	6	4	23	4	21	4	17	34	22	76	99	151	67	101	108	85	7	0	6	774	875	22	815	35	13	21	46	27	22	25	11	12	2	8	17	11	3	0	6	24	15	10	14	2	12	25	68	50
KLTH0A00484g	0	0	1	0	0	0	0	0	0	0	0	0	0	0	2	0	5	3	5	0	452	420	0	413	1	1	1	0	1	1	0	1	0	0	2	1	4	0	0	1	0	0	0	3	0	0	7	0	0
KLTH0A00506g	98	186	170	195	128	160	148	259	359	258	165	181	207	136	163	177	208	285	256	258	1054	1032	154	1256	178	108	120	144	172	99	143	122	199	84	171	199	198	101	109	144	222	190	126	264	87	369	385	416	343
KLTH0A00528g	338	8	11	32	160	131	252	344	529	306	1084	623	1284	778	154	119	119	3	7	10	51	52	774	32	89	47	44	78	104	62	45	40	48	292	103	77	144	110	101	104	55	60	19	20	137	14	17	47	36
KLTH0A00550g	107	96	221	436	135	138	162	99	103	65	277	200	224	178	14319	12252	12327	386	345	395	407	472	106	429	159	112	147	279	294	184	136	159	149	23	59	54	42	39	45	68	148	132	122	420	38	749	587	291	231
KLTH0A00572g	497	1100	1195	2719	1434	1480	1501	2769	4315	3508	1515	599	1698	1099	1788	1586	1771	2062	2002	1523	2756	2226	478	2395	1534	1138	1020	1006	1317	914	1058	1193	1171	666	3258	2426	2873	2100	2083	2416	1484	1662	1206	969	857	1592	1188	2580	2046
KLTH0A00594g	2924	1064	988	2202	3155	2432	2646	2303	2948	1867	1889	2616	2483	1195	2127	1502	1615	3265	2517	1566	2003	1042	1887	1411	3760	3013	1991	3400	3228	2361	4032	2024	2050	3307	7782	5883	4538	10160	6297	6031	5509	3466	2864	2169	2194	3320	2424	2930	2084
KLTH0A00616g	522	358	251	434	812	410	636	567	704	306	672	712	759	454	1175	1117	1118	765	821	532	842	743	574	555	1097	753	545	892	1026	463	980	590	1212	592	1633	936	1349	723	917	934	1380	919	692	905	407	1372	1054	1248	953
KLTH0A00638g	1287	1078	1282	1814	2361	1780	2789	1836	2387	1387	2134	1902	2087	1330	2600	2560	3049	2671	2212	1558	1762	1732	1571	1696	1853	1403	1188	2058	2300	1455	1604	1241	1894	1696	2132	1383	1881	2148	2301	2337	2940	2269	1903	1666	1408	2786	2291	2868	2399
KLTH0A00660g	1749	1336	1236	1440	1510	1099	1394	1230	1815	1003	1744	1807	2124	1162	2185	1891	2255	1941	1641	1162	1705	1450	1650	1496	2190	1685	1314	1846	2104	1144	2085	1501	2244	1658	3160	2506	2615	1725	1663	2254	2863	2250	1513	1502	1065	2314	1500	2841	2445
KLTH0A00682g	1046	1042	805	1493	1665	1414	1819	1255	1716	1122	1358	1051	1743	948	1535	1405	1453	1296	1031	864	1469	1130	1019	1164	1579	1360	1085	1214	1405	987	1428	1217	1715	1177	3047	2720	3258	2042	2298	2863	2116	1733	1444	1145	1320	1705	1513	2262	1981
KLTH0A00704g	2813	2093	2455	3617	1608	1479	2287	2092	3046	2173	3278	2667	4061	2406	5899	5352	6602	2565	2269	1953	2354	2727	2508	2788	2589	2363	2117	2476	2815	2213	2000	2065	3022	1568	1959	2019	2784	2586	2331	2461	4688	4473	4453	1697	1627	2653	2166	3546	3130
KLTH0A00726g	18444	16828	22090	28249	24177	23397	39903	12928	18963	14442	20010	17760	27153	14488	8163	8378	10118	13273	12934	11083	5887	6868	16718	6392	15583	15562	14607	27495	30482	22468	7293	13946	15202	20902	16470	24819	32329	24691	25056	35176	17414	16123	16069	21138	17881	34580	28284	29103	24428
KLTH0A00748g	2043	1022	1112	1718	1778	1377	2468	951	1474	1133	1854	4204	2268	1427	3419	3115	3861	1937	1614	887	1980	2115	2398	2133	1962	1538	1316	3084	3288	1514	2176	1805	2888	3092	2729	2417	2841	2777	2387	2631	4975	4646	3815	2888	2622	4559	3509	3317	2641
KLTH0A00770g	787	445	528	520	473	379	652	486	723	410	707	880	834	444	371	327	454	698	557	392	447	452	860	390	288	252	216	257	244	195	244	262	313	680	767	649	749	574	637	648	712	707	609	391	638	600	501	759	584
KLTH0A00792g	1233	632	607	1072	1088	909	1233	974	1604	1103	1567	1355	1873	1087	1648	1668	2101	932	1011	682	1171	1231	1202	923	1501	1274	1327	1373	1622	1108	1328	1400	1839	1027	1395	1370	1780	1152	1193	1380	1857	1840	1437	1207	968	1834	1409	1820	1582
KLTH0A00814g	6034	6005	7518	8523	5974	4718	7088	10103	14900	10526	8354	9099	10139	5975	8901	9112	10775	8136	7406	6044	5407	5432	6541	5027	8054	6820	5847	8485	8831	6131	8453	7151	11490	5526	7379	6787	9445	6332	6093	7453	9170	8537	6868	5590	3881	9447	7464	11376	9586
KLTH0A00836g	840	630	814	845	783	675	922	455	730	533	978	1082	1047	733	1183	981	1258	1198	1146	706	947	880	817	808	716	561	528	699	639	461	695	581	858	994	1003	720	1046	962	905	1074	1451	1477	1073	763	705	1147	1026	1284	1076
KLTH0A00858g	1274	1065	1059	1300	936	644	988	1009	1440	955	1170	1286	1409	857	1024	895	1213	1646	1599	1229	1216	1126	1299	1072	1015	652	658	939	1176	837	835	613	937	925	1460	1146	1339	1582	1632	1555	2007	1534	1412	852	718	1562	1147	1899	1626
KLTH0A00880g	600	527	658	883	736	560	886	635	936	685	888	819	989	556	910	966	1216	1150	1092	771	984	1080	791	913	909	789	769	1059	1072	727	952	773	1174	771	959	692	964	1064	1133	1115	1411	1223	991	721	690	1200	1091	1254	1179
KLTH0A00902g	669	629	565	757	509	428	720	522	563	399	814	1084	1045	736	833	803	1029	993	974	657	838	996	830	664	754	610	534	743	800	461	742	585	976	795	670	374	564	686	630	556	1096	1120	874	581	555	870	756	913	790
KLTH0A00924g	956	705	851	915	903	625	964	608	877	484	978	1082	1203	546	1041	846	1116	985	944	688	814	719	931	735	1082	1019	720	1334	1307	849	654	671	1008	1091	1115	1012	1318	1473	1395	1438	1772	1618	1190	1118	1058	1852	1349	1579	1281
KLTH0A00946g	219	169	212	309	126	82	223	221	270	179	254	312	318	171	132	95	174	320	402	236	241	239	190	169	168	98	100	124	111	95	69	76	97	207	194	190	212	279	281	289	433	377	370	230	155	358	298	388	336
KLTH0A00968g	3274	1845	2038	2529	2203	1710	2785	1994	2707	1986	3416	3517	4496	2715	1908	2072	2414	3554	3076	2193	2354	2434	3113	2225	3112	2537	2157	2657	2867	2124	2396	2036	3040	2216	2890	2717	3546	3364	3414	3054	4307	4019	3304	2335	1838	3504	2924	3590	3206
KLTH0A00990g	5961	4375	4329	6148	4134	3793	6271	4002	6063	4207	6276	6270	8709	4846	4178	3672	4486	4685	3766	3645	2986	2910	5765	2860	5204	4818	3913	4675	5060	4249	3391	4195	5206	5480	7202	8589	8646	7433	6802	7689	6779	6257	5723	4208	4786	6671	5781	7826	6491
KLTH0A01012g	632	560	740	1237	869	684	983	809	1140	875	866	825	1130	643	1477	1370	1546	1204	1014	711	1091	1088	564	1066	1420	1292	1224	980	1202	962	820	957	1215	988	2178	1423	1644	1488	1502	1571	2203	2041	1645	688	792	1309	1033	1388	1107
KLTH0A01034g	790	434	440	524	1386	416	526	1024	996	487	392	697	668	251	414	434	555	3935	3431	1871	1880	609	414	753	953	525	259	526	508	285	812	323	518	350	16814	2143	3005	2209	3076	1394	1102	787	637	294	313	466	352	565	403
KLTH0A01056g	699	2171	2544	2872	949	1055	1144	1481	2077	1486	977	607	1132	570	1106	989	1157	2182	2058	2826	2213	1667	651	2443	1049	858	728	915	916	790	689	653	735	734	1230	1902	1492	1178	1231	1614	1827	1750	1298	914	682	1459	1125	1479	1264
KLTH0A01078g	4711	5484	6344	6621	924	1039	1187	3831	5537	4095	5852	5059	7704	4658	2088	1804	2158	4512	4692	3812	6403	6330	4896	6365	2079	1627	1463	1864	2142	1138	1386	1579	2143	2729	3454	3187	4002	2864	3222	3453	9537	8871	7994	5100	2707	7801	6590	7548	7120
KLTH0A01122g	5186	11561	10272	13077	10903	8183	9019	5976	8655	4814	8280	7978	10301	5839	10113	10589	11674	15735	12496	10483	11009	8427	6201	10557	13364	9731	7576	10721	10799	5181	13240	9194	14908	8892	22769	16090	15627	9415	8870	12657	23129	16369	11093	7853	5749	13216	9025	19170	15466
KLTH0A01144g	9760	20630	20549	23132	20024	15574	16492	12848	19738	10844	16383	13694	20906	11320	25060	23164	26577	25156	23220	19460	24842	16932	10729	25161	30027	22269	19022	18742	19230	10712	25163	20474	31867	17443	46586	35066	31601	16665	15421	22371	44606	32866	20989	13001	12191	19436	14013	33772	27956
KLTH0A01166g	1593	1332	1979	2803	1500	1821	2109	3050	4239	3375	2977	2292	3839	2458	2279	1826	2404	1745	1375	2049	1256	1063	1907	1814	1750	1688	1736	1266	1376	1145	915	1365	2087	843	1514	4150	1943	1648	2167	3061	2319	2251	2036	2067	956	3457	2646	2606	2425
KLTH0A01188g	34156	21890	23359	32673	26403	27272	40654	16150	22314	19353	43981	44190	56097	34174	21204	19901	22950	35031	28404	29092	12741	11975	33114	14746	43605	35485	29360	41922	42454	35011	30286	30768	41584	32964	39971	44654	43265	45681	39466	45719	23314	19364	17172	36520	25760	58143	47387	53168	45083
KLTH0A01210g	496	708	795	1898	1059	954	1095	676	927	727	737	480	837	490	2626	2431	2770	1648	1255	1296	1629	1588	383	1428	681	645	471	1726	2011	1377	1120	1282	1500	1641	1690	1820	2280	2279	2176	2376	1642	1586	1168	1337	1584	2259	1477	2296	1983
KLTH0A01232g	2641	1047	1111	2232	1457	1004	1707	1492	1818	1245	1816	2595	2515	1396	12628	14730	16048	1875	1329	797	4999	5711	2906	4598	1878	1757	1126	5243	4840	1911	2596	1931	2941	5155	1587	1223	1627	2854	2523	3029	1827	2765	2251	3806	4247	6359	5211	2308	2021
KLTH0A01254g	35	99	180	198	109	93	172	88	56	66	62	38	93	55	450	423	629	227	186	78	241	179	32	186	164	166	113	239	306	184	249	138	237	132	166	141	213	136	134	135	169	221	149	124	93	167	153	145	177
KLTH0A01276g	1157	803	626	981	1076	747	1059	974	1269	729	1177	1232	1211	836	1432	1408	1632	1497	1301	1011	1431	899	888	897	1572	1180	895	1328	1339	777	1397	884	1449	954	2297	1624	1990	1456	1709	1880	1613	1165	795	935	775	1408	1129	1699	1426
KLTH0A01298g	721	1122	1300	1731	741	639	944	664	898	594	943	660	1196	662	1220	909	1213	1234	1087	830	1096	1053	723	1012	1659	1231	1118	1305	1453	931	1355	1485	1694	878	1185	986	1224	951	1043	1177	1692	1567	1315	868	810	1424	1155	1624	1355
KLTH0A01320g	2019	1629	1723	2226	2525	1947	2492	2583	3315	2119	2868	2296	3372	1957	4302	3866	4338	2838	2523	1892	2190	1797	1999	1993	3112	2477	2220	2732	2832	2247	2561	2191	3046	1979	3808	3596	4123	3254	3238	3995	3803	2987	2462	1684	1481	2663	2105	3194	2594
KLTH0A01342g	1071	1002	1247	1696	1640	1088	1840	1106	1344	904	1173	1313	1280	702	2367	2380	2844	2261	1968	1526	1863	1779	1082	1584	1786	1347	1177	2670	2786	2091	1821	1353	1958	1370	1967	1366	2011	2328	2417	2214	2615	2075	1897	1510	1081	2231	1735	2348	1993
KLTH0A01364g	2076	2160	2422	2490	1937	1706	2243	1463	1921	1160	2209	2026	2671	1434	1694	1578	1879	3512	3155	2435	2102	1964	1927	1854	3210	2314	2244	2798	2845	2236	2046	2066	2564	2321	3186	3335	3880	2778	3042	3742	2955	2810	2381	1451	2085	2590	1869	2340	2176
KLTH0A01386g	1346	1086	1019	1200	877	734	1204	1065	1426	866	1140	1137	1473	851	1443	1234	1639	1254	1244	1166	1206	1227	1064	1186	1264	1038	1077	1033	1035	924	823	953	1010	1077	1479	1486	1695	1667	1767	2174	1775	1700	1488	1052	929	1443	1257	1530	1314
KLTH0A01408g	1224	1295	1473	1629	993	744	1176	1487	1981	1295	1437	1301	2017	1117	3719	3551	4323	1556	1461	1358	1400	1216	1245	1398	1820	1610	1458	1869	1869	1606	1262	1259	1669	1018	1284	1370	1645	1351	1531	1741	2286	1936	1496	1218	830	2011	1720	2160	1693
KLTH0A01430g	573	740	779	830	532	436	589	323	459	303	574	693	744	466	1034	888	999	1070	891	747	962	926	588	944	1193	937	819	1245	1464	852	1035	844	1368	972	1157	949	1235	942	873	974	1561	1465	1203	802	714	1254	1114	1357	1074
KLTH0A01452g	367	329	280	491	378	329	486	348	430	297	310	397	416	277	710	649	834	472	378	335	362	358	341	314	424	337	359	390	443	338	307	358	376	335	492	467	555	634	551	612	641	513	495	371	334	555	431	567	557
KLTH0A01474g	1422	839	920	1162	1151	878	1315	911	1450	869	1252	1519	1703	964	3136	2768	3413	1222	1148	736	1269	1304	1238	1119	1288	1075	912	1271	1446	802	1032	1059	1246	1491	1423	1363	1695	1862	1713	1829	2340	1927	1774	1368	1245	1873	1516	1792	1699
KLTH0A01496g	1353	832	877	1110	1109	983	1272	1204	1716	1202	1985	1529	2582	1394	1566	1492	2017	1596	1390	938	1169	1015	1352	1072	2101	1677	1371	1597	1717	1353	1900	1463	2130	1044	1782	1465	2028	1646	1648	1502	1925	1501	1458	983	1029	1494	1327	1674	1464
KLTH0A01540g	883	436	590	812	671	369	681	558	820	590	1094	1074	1264	865	1356	1298	1559	938	793	660	745	906	915	718	972	837	729	1140	1343	808	867	767	1056	810	800	719	801	848	809	922	1274	1329	952	808	666	1379	1135	872	794
KLTH0A01562g	13037	8809	9473	14001	19166	21606	23106	12425	17084	11144	16270	10470	21872	12092	13580	12267	13648	6613	6314	4686	29314	25196	11039	28613	20272	15713	14094	14626	15379	14843	15685	19054	20809	6960	51314	51835	48313	30717	34833	38576	13590	11908	10267	10385	13441	15883	11865	38442	32665
KLTH0A01584g	810	324	434	893	340	252	352	469	568	376	458	732	735	439	4179	4157	4297	862	598	272	3725	3029	802	2734	425	339	252	657	742	305	806	698	803	1350	450	261	369	820	675	857	932	1402	1731	1227	1107	2059	1613	769	573
KLTH0A01628g	46	211	249	271	54	72	79	129	186	116	102	99	196	70	10478	7348	8510	206	210	233	262	177	77	345	79	83	100	109	112	77	184	192	170	84	75	119	89	131	78	132	143	127	140	206	74	375	296	115	100
KLTH0A01650g	25940	43713	53581	55974	18324	23479	26882	16855	24612	17117	13830	10066	25434	10885	3655	2893	3278	39932	33991	38507	26665	19151	12093	20714	18152	15137	13267	9831	9812	10135	10864	14803	10041	13890	16697	51789	21542	28576	27025	37669	36822	35245	36037	13092	16088	19486	15154	21452	16642
KLTH0A01672g	836	810	1082	1961	593	562	806	852	1184	1035	875	884	1169	697	818	804	864	1668	1436	1775	832	830	722	755	1364	1315	966	1159	1338	781	1079	923	1090	555	917	805	1132	1038	993	997	1519	1333	957	1051	557	1601	1289	1493	1336
KLTH0A01694g	3513	2919	3934	4873	3112	2924	3856	3995	5292	3799	4841	5342	5761	3358	6585	6634	7665	5507	4630	4743	3842	3441	3730	3684	4334	3432	3246	4569	4769	3227	3923	3276	4746	3628	4607	3747	5003	4856	4615	5330	6614	5599	4631	3819	2839	6177	4806	5845	4867
KLTH0A01716g	799	473	747	648	592	378	752	574	792	506	546	749	733	436	1063	1024	1270	834	750	762	390	581	714	395	631	565	546	963	1025	603	534	433	721	787	647	521	604	885	721	841	1193	1133	918	646	635	1017	833	1226	1131
KLTH0A01782g	6526	7888	8315	10319	7165	5358	8017	4654	6958	4029	9495	11347	10664	6718	13773	12409	13793	10275	8995	6240	7505	7438	8252	7563	12549	9517	7576	13141	13266	7485	10739	8573	14280	9421	12908	7474	11012	8393	7337	8737	12132	9999	7875	8332	6693	12609	9701	17953	14824
KLTH0A01804g	1483	1928	1860	2484	1103	916	1510	1012	1409	999	1680	2310	1807	1295	2287	2364	2371	3370	2562	2325	1565	1403	1790	1394	2389	1806	1486	2622	2545	2023	1699	1624	2313	1806	1711	2156	2422	2272	2204	2722	4682	4319	3577	1750	1552	2843	2214	3654	3030
KLTH0A01826g	2659	727	913	1171	1392	1110	2103	1383	2004	1369	3806	3381	4764	2730	4262	4476	5070	1485	1264	717	841	1188	3015	705	1669	1466	1181	3998	4702	2400	1013	1016	1605	3843	901	723	1441	3447	2429	2369	5551	6679	5153	3604	3594	6387	4809	4947	4294
KLTH0A01848g	511	468	662	830	752	611	1003	588	805	540	770	623	1291	672	1741	1649	1973	959	785	623	1470	1455	595	1588	1085	893	818	902	873	562	1090	935	1507	651	1001	812	1264	1331	1213	1404	709	689	564	768	659	1285	1103	941	855
KLTH0A01870g	644	1070	989	1504	1353	1110	1426	1021	1343	990	1184	1245	1134	761	3452	2913	3449	1570	1552	1135	1549	1243	924	1552	1781	1467	1224	1800	1998	1201	1835	1396	2245	945	1717	1168	1384	1208	1220	1583	1966	1446	1209	1253	745	1934	1534	2388	1859
KLTH0A01892g	1911	959	1066	1333	913	885	1668	662	907	557	2264	1838	2985	1940	941	899	1091	990	721	769	830	1155	1828	1090	703	516	494	766	889	469	539	512	834	916	852	818	1159	922	835	920	1634	1608	1284	665	883	986	862	3551	3012
KLTH0A01914g	17110	7390	9530	14098	5455	5592	7197	11798	16826	12061	16993	21821	19531	11494	6542	5537	6596	15321	11266	8741	5959	4930	16987	6301	7131	5904	6410	6962	7175	6447	5573	6237	7431	4254	6694	6929	7651	9101	8590	10152	11703	9793	8923	6758	4043	10222	8264	11736	9401
KLTH0A01936g	404	1201	1516	2882	1254	1198	1558	622	1097	785	924	432	943	608	1974	1415	1520	1216	983	891	1038	880	364	1144	2492	2325	2598	2614	2573	2047	1928	2489	3159	731	864	890	1504	1059	1278	1798	1361	1410	1018	836	813	1445	1183	2232	2098
KLTH0A01958g	501	13806	12502	19939	1567	1450	1691	1289	2018	1531	1110	492	1527	841	1962	1514	1613	1925	1945	1592	2206	2378	493	2323	1749	1674	1744	1539	1482	1404	1005	1745	2171	1062	1409	1277	2102	1663	1774	2458	3120	3178	2860	2908	1422	4278	3504	5382	4794
KLTH0A01980g	275	11199	8460	14183	684	799	1038	880	1390	890	155	189	191	128	1830	1394	1671	570	481	359	373	360	155	343	425	347	318	528	499	382	488	397	579	202	239	223	251	290	278	297	968	1104	969	451	245	662	641	350	265
KLTH0A02024g	1484	1564	1674	2107	923	923	1368	962	1374	835	1532	1802	1878	1200	2241	1854	2221	1488	1507	1211	1456	1546	1569	1692	2128	1592	1455	2458	2753	1823	1947	1825	2587	1613	1416	892	1699	1338	1433	1536	2257	2439	2200	1456	1529	2253	1842	2369	1905
KLTH0A02046g	929	1052	1185	1311	567	494	838	716	1060	799	817	888	1117	595	3482	3008	3826	1323	1227	1182	950	1071	792	902	1524	1275	1198	1682	1999	1466	1554	1524	2022	714	823	1026	1156	829	796	961	1902	1908	1593	958	847	1490	1138	1593	1341
KLTH0A02068g	3988	6693	7934	7762	4531	4146	5871	2840	3840	2469	4448	4275	5738	3228	4702	4508	5241	6529	6494	5548	5069	4655	3867	4301	6882	5426	5021	6376	6650	5111	5620	5433	7590	5118	6287	6583	7562	5071	5660	7145	6277	5767	4880	3381	4372	5524	4411	7378	6701
KLTH0A02090g	1173	2018	2139	2632	1498	1417	2350	1032	1414	945	1275	1326	1653	980	2007	1680	2093	1414	1452	1232	1582	1875	1133	1662	2618	2316	2109	2269	2359	1853	1541	1415	1757	1958	1959	2018	3119	2217	2391	2398	1640	1518	1371	1707	1785	2803	2246	2638	2480
KLTH0A02112g	2574	3200	3519	4199	2975	2401	3757	2299	3202	2190	2813	2818	3542	2055	4870	4597	5263	3814	3363	2648	3182	3161	2351	2833	4837	3607	3414	5158	5396	4023	3417	3487	4753	3811	4669	3810	4582	5167	5265	5330	4842	4384	3807	3096	3219	4801	3892	5089	4332
KLTH0A02134g	789	964	1185	1209	1100	736	1052	599	672	381	810	822	955	518	1720	1650	2010	1764	1743	1203	1239	1133	778	1032	1588	1120	924	1266	1435	901	1265	901	1379	1311	2332	1637	2022	1287	1562	1767	1855	1369	1046	1061	968	1691	1224	1834	1422
KLTH0A02178g	415	636	710	689	457	458	618	473	663	441	349	388	447	224	848	745	1008	815	668	629	633	539	378	703	544	425	457	1025	1180	836	663	727	738	626	696	711	764	590	700	775	1308	1375	1041	677	543	1142	848	1089	902
KLTH0A02200g	593	1209	1353	1552	810	792	1188	442	588	396	533	550	707	339	1571	1384	1559	1860	1640	1159	1179	1045	522	1029	1619	1290	1102	1339	1492	1114	1138	1034	1529	950	1362	1223	1442	1350	1302	1456	2181	2154	1825	867	907	1410	1138	1845	1331
KLTH0A02222g	1573	1755	1938	2351	2200	1651	2534	1103	1504	979	1227	1418	1678	971	2164	1953	2361	2604	2283	1894	1604	1506	1241	1474	2226	1940	1673	2304	2437	1799	1853	1646	2380	2410	2925	2626	2901	3098	2907	3148	3667	2868	2607	1456	2093	2211	1789	2841	2381
KLTH0A02244g	1595	1336	1256	1676	1521	1387	2163	1100	1755	850	1389	1492	2018	1102	1730	1605	1804	1878	1741	1173	1401	1112	1243	1057	2131	1601	1367	2289	2278	1603	1665	1568	1867	2192	2467	2153	2829	2562	2663	3084	2709	2284	1897	1278	1869	1849	1462	2713	2138
KLTH0A02266g	1551	2444	2384	3096	1123	1047	1516	1161	1601	1152	1545	1313	1991	1048	942	797	900	2743	2514	2427	1589	1272	1094	1361	3377	2412	2324	2213	1963	2136	1946	2437	2572	1274	1959	2663	2826	2325	2414	2615	3108	3169	2880	1853	1188	2800	2406	2849	2318
KLTH0A02288g	22574	7778	10489	11569	9715	9503	13684	14162	18992	13459	16260	20032	22743	10924	9304	8748	10422	13459	10337	9387	7023	6549	16798	5876	13659	10728	8784	13207	13353	10725	7409	7873	8761	17070	11106	18698	15153	27406	22180	23610	19178	19954	17426	13433	14230	21639	16914	18258	15844
KLTH0A02310g	1449	833	978	1094	1545	1164	1785	966	1575	994	1300	1422	1708	906	2006	1866	2103	1666	1417	1022	1075	1179	1238	1097	1528	1161	1067	1273	1344	947	1421	1234	1809	1491	2271	2706	3018	2038	2120	2846	1814	1677	1285	847	1440	1446	1198	1419	1340
KLTH0A02332g	7771	5696	7670	9383	4564	4663	8228	5644	9259	6526	6624	5391	9274	4897	5702	5235	6558	6821	6284	5854	4439	5078	5395	4648	6473	5541	5775	8338	9810	8229	3410	4928	6078	4580	4787	7650	8747	8478	7666	9858	10513	10819	10677	5943	4618	9899	7629	12480	11273
KLTH0A02354g	2766	3742	4782	5450	2144	2214	4054	1901	2956	2259	2288	2248	3083	1729	2062	1824	2264	2767	2727	2336	2266	2627	1959	2415	2867	2570	2818	2894	3315	2841	1957	2567	2955	2810	3064	4250	4525	5077	5195	5312	3055	3317	3276	2318	3168	3752	3015	4560	4082
KLTH0A02376g	1400	1805	2230	2782	1302	971	1746	1006	1414	1044	1645	1181	2163	1205	2144	1907	2221	1985	1903	1627	1928	1904	1300	1765	2287	1759	1822	2369	2641	2008	1675	1773	2373	1069	1774	1583	2085	1559	1484	1789	3110	2718	2549	1602	967	2722	2047	2939	2470
KLTH0A02398g	384	264	408	562	321	199	351	596	874	612	483	506	614	359	739	673	848	727	660	482	475	390	358	416	637	551	445	628	743	432	603	483	802	254	447	317	427	417	364	439	425	364	214	380	150	528	435	497	407
KLTH0A02420g	3816	3722	3557	3715	2982	2111	2018	2496	3751	1726	4524	5674	5077	2997	2110	1965	2090	3275	2936	2448	2858	3133	4784	2113	5015	4189	2645	4000	4065	2089	2342	1931	4240	2279	2382	2069	4705	1435	1475	3903	4262	4643	2513	3004	1870	4657	3429	2622	2612
KLTH0A02442g	590	1001	777	1046	703	490	660	327	465	257	612	781	798	451	1170	1034	1231	1309	1254	978	842	843	706	761	1226	905	640	1142	1240	711	1398	1071	1581	766	1072	869	1133	779	748	915	1714	1299	855	920	662	1260	934	1373	1268
KLTH0A02464g	1825	1769	1656	2480	2375	1547	2327	1783	2416	1510	1744	2041	2044	1162	5339	4553	5465	3700	3146	2212	3105	2633	1558	2658	4708	3425	2391	3707	3570	2433	4569	2468	3788	1780	5473	2934	3301	2882	3271	2721	4005	2461	1972	2939	1167	4720	3404	4531	3446
KLTH0A02486g	712	599	634	769	591	425	682	663	976	654	706	757	1011	558	845	701	812	731	641	543	881	643	700	967	849	678	705	624	686	457	569	499	758	610	754	885	1013	817	886	1101	1102	972	938	514	534	870	721	908	966
KLTH0A02508g	1781	987	1294	1335	1949	1677	2658	1372	1921	1384	2466	2951	3059	2073	3286	3136	3760	1486	1363	978	1708	1823	2741	1757	2044	1469	1298	2816	2787	1736	1817	1627	2462	3222	2293	2024	2525	2588	2261	2634	2684	2414	2092	1778	2294	2889	2474	2742	2273
KLTH0A02530g	2877	4187	5820	5681	2203	1955	3015	1829	2853	1649	2779	3457	3367	1942	5126	4750	5847	6127	5015	4252	2561	2531	2712	2622	3985	2992	2782	3605	4215	3569	3711	2899	4800	2975	3246	2883	3553	3340	3452	3461	3962	3710	3352	2500	2285	3983	3078	4307	3350
KLTH0A02596g	744	979	1120	1292	527	360	705	440	522	362	635	639	777	496	1525	1548	1892	1480	1368	1224	1282	1417	621	1374	1439	1185	907	1862	1775	1235	1141	1122	1478	802	937	748	868	826	1056	960	1987	1853	1499	1189	623	1801	1488	1488	1512
KLTH0A02618g	334	695	764	897	530	504	802	435	582	410	329	390	407	169	2560	2481	2963	1233	988	690	746	770	360	714	1480	1156	1140	2400	2626	1527	871	1012	1457	637	682	591	875	940	913	846	1113	931	931	736	483	1207	991	1111	986
KLTH0A02640g	5214	4415	5583	6250	5386	4538	6113	4824	6414	4127	4909	4715	6088	3406	7300	7842	9198	7211	5925	4754	9007	6985	4134	7928	16198	11121	9551	6638	6937	6141	12889	6417	7915	4346	12373	7686	9570	9939	8580	8050	7302	6646	5940	5395	4305	8437	6419	7606	6551
KLTH0A02662g	5561	3904	4438	5047	4566	3812	6258	3462	5134	3614	6988	5711	9208	5187	8606	7908	9979	4571	4444	3304	4132	4159	5486	4020	7337	5782	5165	7082	8163	5446	5418	5511	7454	5455	6079	5887	6942	5839	5559	6669	8400	7668	6425	4077	4749	6345	5269	6931	6210
KLTH0A02684g	1358	2248	2345	3319	1861	1693	2635	1510	2148	1700	1520	1181	1784	1139	3580	3233	3986	2948	2408	1968	2080	2330	1146	2030	2946	2308	2292	3472	3681	3145	3281	2387	3795	1630	2740	2318	3065	2803	2470	2752	3288	2918	2659	1816	1637	2808	2102	3719	3581
KLTH0A02706g	1670	1063	1494	1478	1106	788	1607	1026	1541	938	2136	2262	2441	1471	3258	3056	3535	2152	1940	1064	1589	1518	2077	1777	1346	1184	1011	2557	2813	1614	1027	995	1526	2627	1141	743	1221	2566	2030	2192	4023	3935	3302	1833	1780	3045	2381	2610	2181
KLTH0A02728g	3997	3328	3469	3710	2503	2015	2587	3365	4404	2687	3517	3478	4828	2684	2036	1820	2172	3945	3181	2611	4557	4179	3346	3737	3214	2215	1506	3975	4282	2273	3483	2700	3772	3735	9861	7671	7969	6480	6700	8292	4571	3872	2720	2794	5957	4387	3210	4984	4171
KLTH0A02750g	1218	1125	1028	1543	1536	1153	1658	1353	1923	1214	1259	1279	1540	1064	1544	1461	1878	1884	1888	1554	1432	1477	1002	1177	2170	1633	1486	1763	2061	1553	1624	1342	1915	1256	2338	2034	2553	2279	2456	2591	1906	1608	1226	1178	1184	1763	1546	2343	2213
KLTH0A02772g	2425	2810	3289	4480	2915	2867	4519	1861	2884	2074	2531	2121	3224	1794	1771	1713	1768	3667	3400	2818	3316	3224	1896	3196	2815	2278	2236	2759	3235	2236	2702	2292	2949	2968	4314	3707	4676	5121	4745	5251	5906	5379	4448	2360	3001	3706	3031	6423	5459
KLTH0A02794g	4665	4627	4996	6943	6847	6835	10828	2825	4624	3310	7396	6019	9015	5781	6000	5724	6591	5449	4776	4081	7060	7458	6016	8222	8039	6578	6353	7882	9288	6192	6777	6274	9425	9702	9798	9641	12846	10108	10545	12290	6919	6806	6199	4883	8688	8417	6739	11264	9946
KLTH0A02816g	2823	2666	3013	4363	2314	2108	3182	2431	3297	2340	3406	3068	4399	2659	3278	3066	4016	4540	3913	3684	3643	3467	3050	3798	3842	3133	2919	4468	4902	3315	3175	3330	4743	3518	2955	2725	3451	3673	3922	3758	6031	5260	4753	3058	2818	4843	4166	5674	5115
KLTH0A02838g	5389	3307	3745	6083	715	833	1543	3536	4824	4281	4447	5931	6287	3612	827	804	1006	5209	3912	4811	1314	1582	4674	1620	1386	1080	1047	1157	1178	863	1098	1086	1459	3089	842	1362	1043	4646	4034	3256	2520	2542	2259	2455	1844	3524	2865	3677	3371
KLTH0A02860g	102302	54182	60780	65347	35691	44803	88309	40190	59088	46486	61634	119921	84371	45181	10794	11334	14369	71931	53518	67995	4577	5655	88634	5885	29702	23045	19000	28509	29156	29368	16878	16131	21356	69387	62318	107705	80708	119297	80985	64711	8985	7906	7721	65471	35910	104704	82450	81102	68990
KLTH0A02882g	1916	1994	2266	3705	2532	3087	4089	1585	2460	2017	2350	2520	3078	1790	2729	2096	2311	3957	3382	3868	1835	1487	1950	1849	3222	2753	2297	3781	3785	2239	2849	2026	3433	2989	4509	5127	5351	5181	4735	5085	3719	4031	3540	2458	2417	4036	3320	3113	2924
KLTH0A02904g	449	252	370	452	307	275	457	439	632	457	660	678	892	535	831	813	837	427	406	409	360	473	623	386	486	417	352	652	733	399	415	395	644	460	417	335	460	451	518	652	711	843	627	321	326	474	357	809	738
KLTH0A02926g	1245	908	1065	1504	819	620	1184	1006	1415	961	1499	1429	1819	1131	1477	1529	1929	1368	1251	895	1118	1135	1366	1092	1699	1253	1153	1341	1522	948	1345	1021	1418	1143	1414	971	1408	1582	1537	1603	2126	1997	1828	1135	1083	2015	1669	2104	1860
KLTH0A02948g	905	409	514	578	374	390	603	465	728	492	1077	1172	1280	779	2585	2431	2818	503	493	347	1240	1291	1168	1331	867	597	572	781	1093	540	948	793	1059	782	582	458	594	839	756	783	2499	2061	2175	655	780	1055	906	1647	1421
KLTH0A02970g	537	413	534	543	403	364	459	288	438	297	608	535	742	407	329	369	452	836	763	749	424	404	613	500	835	586	444	457	549	342	488	378	530	499	572	514	620	572	559	706	664	579	424	414	356	617	520	644	560
KLTH0A02992g	7596	5310	7037	8039	7038	6383	9967	5048	7006	4999	9104	8821	11358	6568	8610	7757	9614	9411	8033	6442	5872	5949	8168	5317	9559	7710	6777	9204	10047	7304	6621	5887	7811	8879	10588	9080	11645	12102	11197	10983	9690	8737	7901	7402	7637	12215	9786	11821	10310
KLTH0A03036g	868	933	1347	1192	1058	949	1311	850	1106	654	802	681	1005	436	1117	1045	1142	2039	1836	1311	928	805	639	986	2213	1966	1418	983	1077	908	666	705	966	1078	1722	1606	2117	2654	2543	2486	1460	1250	852	731	1151	1106	1014	1369	1004
KLTH0A03058g	438	524	461	400	439	296	354	356	549	279	479	449	519	259	783	669	690	751	768	594	767	575	361	565	820	594	465	540	530	301	812	472	848	378	1057	938	875	317	426	670	1260	932	575	473	291	736	484	979	746
KLTH0A03080g	954	1213	1224	1961	974	837	1302	685	1027	740	1145	1010	1269	807	1212	1152	1135	2160	1991	1498	1953	1825	996	1992	1214	1027	931	1157	1454	934	1071	809	1242	994	1285	1002	1625	1074	1326	1197	2559	2531	2078	1086	913	1728	1454	1983	1853
KLTH0A03102g	3959	3869	3839	5562	5097	3592	5017	3143	4306	2618	4812	4801	6041	3443	8091	7720	9126	6675	5956	3815	6275	5703	4186	6018	8244	6242	4933	7741	8597	5097	6308	4611	6941	4573	8740	5819	7441	6156	6420	7521	8721	7295	5736	4839	4123	7817	5751	8290	6860
KLTH0A03124g	5514	3231	3405	4665	2150	1170	2348	3371	4435	2595	1652	2821	2778	1254	1863	2010	2284	6055	5167	2285	8780	7222	3441	6138	6041	4487	3063	6109	5774	3639	3859	3179	3200	8819	6272	3270	3505	14429	14699	16452	5668	5362	5780	7975	10968	11875	10255	3234	2484
KLTH0A03146g	711	777	886	1410	742	698	807	899	1149	806	631	553	1109	381	377	318	409	1404	958	1410	852	908	536	901	1619	1479	1347	548	583	647	216	523	456	563	760	1064	949	1081	1382	2053	1362	1570	1455	726	910	1161	918	582	488
KLTH0A03168g	10290	5677	7533	12077	5634	7353	8690	2244	2730	2128	1920	941	6604	1545	1525	1277	1463	10886	8103	10088	10567	5571	4076	8017	12039	10795	11359	3494	4090	6192	2551	4950	3204	2443	5215	17080	9875	5632	7330	11688	3125	2920	2565	2894	4652	4388	3514	2834	2490
KLTH0A03190g	3836	5046	8723	13392	1502	1780	2135	934	1559	1104	1253	1030	2970	1000	1621	1369	1702	8615	7086	6679	9818	6526	1924	8063	5819	6483	7578	3344	3659	5611	1861	4267	3125	914	1375	4256	2208	1499	1958	4237	2541	2322	2189	3281	1746	4644	3795	2844	2244
KLTH0A03212g	1390	1628	1770	2213	1339	1380	1730	1269	1837	1381	1792	1444	1891	1115	2370	2077	2468	1865	1721	1806	1489	1480	1350	1947	2424	2354	2352	2560	2693	2397	1471	2155	2880	1506	1866	1932	2148	2146	2160	2675	2878	2384	2109	1418	1377	2347	1634	3344	2665
KLTH0A03234g	1382	1596	2157	2279	1400	1370	1954	1336	1758	1190	1468	1329	1525	893	2040	1731	2193	2081	2346	2137	1683	1863	1190	1815	1983	1561	1268	2258	2614	1950	1258	1205	1756	1212	2061	2081	2540	1857	1856	2154	2719	2324	1769	1251	1200	2064	1695	2577	2185
KLTH0A03256g	865	896	1285	1562	655	771	933	1266	1770	1301	838	842	1091	663	1009	911	1194	1632	1643	1452	1158	997	731	1224	2191	1923	1706	1886	1891	2001	1827	2047	2484	507	1016	970	1244	837	967	1211	1598	1386	1209	806	523	1169	1052	1431	1285
KLTH0A03278g	5039	3524	8427	8819	4817	5683	5616	1571	2179	1350	1595	5014	1520	898	3413	3392	4208	29803	26062	19848	30814	18574	4494	18861	26496	20643	13322	16320	17622	17801	16170	13928	16787	3460	3479	6554	4118	1537	2277	4388	16490	12635	8948	10496	2847	16474	11840	13782	11360
KLTH0A03300g	373	255	416	546	413	339	396	486	711	500	368	283	386	231	373	314	370	686	650	504	385	275	336	266	731	574	511	474	433	404	495	482	541	428	649	669	692	485	644	746	482	465	333	240	295	362	276	451	353
KLTH0A03322g	1992	2409	3046	3655	2897	2386	3097	2395	3393	2170	2314	2312	2819	1457	3086	2951	3312	4408	3597	3146	2787	2221	1696	2583	3878	3057	2575	4023	3720	3049	2985	2747	3764	2374	4099	4647	5130	4054	4154	5058	4996	4512	3682	2340	2160	3704	3114	4436	3611
KLTH0A03344g	1678	1544	2794	3111	1488	1257	2122	2395	3731	2414	4354	4037	4339	3558	3325	2906	3735	5733	5336	8460	1720	1482	4835	1587	2299	1645	1457	3021	3674	1463	2834	1588	2495	3816	1794	1569	1837	2204	1881	2128	2548	2072	1488	1556	1893	2805	1946	2950	2438
KLTH0A03366g	1549	1522	1737	2000	1582	1258	2222	1021	1429	1021	1504	1567	2081	1170	1497	1468	1669	1823	1645	1450	1799	1688	1392	1662	1825	1484	1449	1623	1889	1438	1468	1322	1772	1909	2139	1918	2336	2102	1969	2138	2654	2441	1821	1425	1792	1965	1673	2328	1908
KLTH0A03388g	2684	2187	2376	2714	2066	1806	2387	3112	4409	2907	2898	2743	3865	2088	3460	3168	3989	3431	2974	2505	2949	2601	2377	2686	3257	2697	2622	3227	3367	2758	2665	2388	3092	2329	3415	3543	3457	3588	3920	4330	4816	4537	4073	2241	2266	3607	3002	3615	3232
KLTH0A03410g	2737	965	1219	1587	1001	870	1092	3501	4890	3469	1950	2025	3130	1427	2588	2557	3233	1524	1390	1074	1209	1326	1745	1208	1625	1379	1182	1738	1897	1369	1271	1257	1432	762	914	856	1344	1259	1264	1456	1829	1931	1402	1004	816	1703	1430	1948	1636
KLTH0A03432g	16213	14432	16770	21716	16263	17228	22394	15628	22340	16685	19425	15686	26673	15023	12928	11204	14019	16884	15124	14904	18182	15271	13783	19068	19611	17607	16737	17638	17961	14709	11199	15367	18635	12461	17995	27045	27836	19114	18896	24838	26171	25870	22752	12350	12015	20276	17528	23311	21952
KLTH0A03454g	4526	4071	4214	6807	6229	5331	10254	4923	7864	5583	12906	9148	15355	10584	6743	5728	6878	2809	3093	2087	3576	5213	8933	4379	4467	3944	3526	7965	9504	4779	3616	4089	7841	9456	5485	1954	7353	6986	7242	10535	16219	13941	12975	3440	8898	5931	4936	13729	12820
KLTH0A03476g	1539	712	590	1208	700	701	1022	1004	1499	1131	2125	3226	2560	1573	1041	1033	1116	782	767	528	911	1017	2575	908	1508	1154	1010	1764	1913	1342	1473	1168	1930	2026	1175	740	1120	1828	1602	2129	2432	2482	2159	1260	1690	1942	1474	3114	2893
KLTH0A03498g	388	553	707	1137	3008	2582	4138	707	968	632	559	555	699	407	808	687	760	850	815	620	797	794	467	767	1228	750	733	1145	1412	1128	990	700	1053	3513	5268	4196	6126	5069	5117	5099	1381	1281	1043	556	3148	905	763	2649	2031
KLTH0A03520g	4275	1904	2680	2878	2800	2116	3827	3692	5188	3743	5540	5968	6879	4173	3030	3287	4006	3118	2762	2081	2317	2981	5207	2363	3012	2664	2309	4479	4822	2785	2739	2425	3563	3713	2974	3030	4421	3985	3838	4186	5433	5205	4371	3103	3261	5264	4312	5648	4962
KLTH0A03542g	2096	1572	1790	2090	1504	1149	1863	1971	2643	1760	2095	2468	2650	1501	3027	2869	3387	2404	2252	1854	2103	1885	2132	2011	2119	1716	1502	1891	2165	1602	1481	1306	1986	1534	2157	1903	2319	1896	1944	2361	3467	3090	2639	1639	1307	2813	2336	2566	2432
KLTH0A03564g	69	269	391	362	32	24	51	135	159	119	98	72	114	73	453	508	568	411	332	305	247	303	43	235	187	166	120	238	278	177	170	225	284	52	69	29	32	76	97	92	306	321	196	355	51	431	284	292	223
KLTH0A03586g	1374	1158	1035	1745	1057	749	1061	1362	2002	1296	1453	1561	1845	1050	1778	1696	2117	2871	2229	1950	2390	2064	1378	2262	2229	1599	1337	1480	1700	1000	1682	1340	1743	1197	2283	1612	2077	1593	1660	1879	2680	2138	1851	1682	905	2577	2125	2746	2301
KLTH0A03608g	88	99	87	302	120	54	161	104	149	128	74	84	93	53	398	402	441	355	293	205	159	84	87	126	312	283	240	294	350	205	310	155	208	107	163	132	224	282	265	184	247	229	135	145	87	249	241	296	248
KLTH0A03630g	193	231	330	686	251	148	337	200	270	221	235	295	257	129	712	690	785	737	552	503	332	218	231	313	497	488	401	589	605	496	412	246	409	309	380	312	435	581	475	393	563	449	419	351	201	538	454	491	434
KLTH0A03652g	1223	1721	1482	2347	1597	1188	1498	1554	1906	1307	1368	1641	1579	1019	3338	2830	3481	2261	2044	1736	1891	1572	1413	1829	2932	2333	1900	3268	3450	2588	1878	1800	2456	1474	2439	2020	2194	2007	2340	2722	3664	2680	2430	2150	1009	3538	2759	3329	2393
KLTH0A03674g	821	344	280	355	231	173	297	460	641	403	466	539	742	346	607	546	616	821	473	333	903	426	487	760	451	380	315	300	272	241	1286	293	299	342	587	415	285	1137	664	516	874	649	444	389	197	408	456	400	277
KLTH0A03696g	834	462	523	723	769	554	873	791	1159	710	1006	1005	1083	636	1453	1339	1760	1195	1077	835	667	460	779	412	1418	987	716	1080	1153	819	1229	880	1087	862	1087	969	1228	1252	1374	1317	969	826	759	716	670	1198	1051	936	866
KLTH0A03718g	1801	1209	1339	1938	1393	1051	1950	1300	1812	1107	2080	1995	2506	1538	2275	2293	2515	2147	1661	1136	1614	1596	1789	1419	2365	1708	1493	2173	2334	1474	2458	1687	2192	1544	1987	1491	1969	2101	1642	1850	3373	2963	2209	1615	1273	2560	2105	2532	2235
KLTH0A03740g	3122	3375	3588	4337	3072	3085	4508	2144	2833	1855	2772	2885	3866	1987	3338	3032	3639	5512	4834	3527	3893	3476	2423	3491	4197	3331	2884	3845	3783	2757	3941	3135	3896	4502	5302	5283	5545	5934	5700	6276	6455	5932	5556	2822	4027	4663	3821	4415	3782
KLTH0A03762g	300	501	652	895	726	690	1057	261	419	272	318	288	456	213	502	476	474	951	937	672	585	600	255	553	545	480	445	488	540	422	421	429	563	836	1088	1178	1388	1122	1176	1470	1166	1076	1008	439	726	733	571	818	698
KLTH0A03850g	1544	890	1018	1079	1205	1023	1354	1192	1779	1262	1376	1120	2015	989	937	678	864	1348	1330	1117	761	675	1089	695	1459	1082	952	1037	1172	904	1211	1167	1331	1010	1770	1814	1726	1238	1239	1611	1575	1411	1064	801	989	1184	926	1281	1120
KLTH0A03872g	4967	3916	4061	5044	6359	4586	5998	4746	7151	4400	6872	7325	8126	5171	11800	11100	13116	3788	3793	2609	8345	7487	7435	7355	8061	7267	6910	9319	10326	6263	6029	7035	10623	5978	6921	4326	6410	4847	5410	8056	14380	11748	9031	6766	4790	10998	8361	13445	11482
KLTH0A03894g	3962	2802	3244	4262	3973	3502	5262	2548	3624	2413	4033	4270	4822	2679	3999	4053	4397	4093	3604	2417	3374	3473	3651	3091	4430	3563	3074	5183	5724	3824	4220	3385	4680	4473	4828	4207	5525	6753	5202	5357	7687	6501	5936	4151	4207	6631	5266	6964	6008
KLTH0A03916g	1485	973	1030	1319	654	609	698	906	1210	851	1114	1106	1730	948	1332	1195	1561	1356	1188	1136	1006	662	978	980	1634	1267	1291	1334	1121	1026	1521	1181	1495	669	1132	1187	1235	1690	1547	1610	2087	1901	1770	856	637	1301	1008	1230	1059
KLTH0A03938g	833	742	694	711	617	481	606	534	807	382	998	1099	1212	684	1176	1196	1273	1035	912	723	772	556	776	530	1086	771	548	923	908	689	963	665	940	707	1026	1045	995	683	734	1093	1436	1239	861	689	583	913	731	833	792
KLTH0A03960g	854	787	705	1140	656	663	955	886	1307	813	1324	872	1626	967	1127	1035	1228	778	789	812	657	618	831	762	1105	981	963	1053	1099	836	700	827	1165	534	802	1423	1297	950	1044	1511	1372	1373	1381	566	500	885	700	1161	1038
KLTH0A03982g	5920	5057	5860	6226	4437	4062	6504	6220	9638	6462	8847	8447	10492	6654	5785	5144	6150	5228	5061	4476	6227	6830	7746	7069	6383	5855	4758	6985	8176	4572	4622	4290	6840	6141	5168	4113	6298	4890	4280	5392	12493	10316	8959	5533	4454	8586	6664	9289	8258
KLTH0A04004g	4824	6705	7905	11230	4744	4764	4525	8677	12268	8061	8189	4788	11937	6001	4376	3882	4711	9304	8385	9032	10861	6074	4543	11609	11640	9743	9243	6637	7015	6298	5220	5467	7303	2616	7610	7645	7638	4710	5709	8301	6149	4624	3745	3218	2482	5186	3605	6590	5236
KLTH0A04026g	688	828	1072	1230	807	702	988	664	875	574	622	674	801	320	1170	1190	1512	1450	1323	1237	769	544	540	653	1300	924	781	1033	1017	768	881	645	745	691	1190	1127	1353	1659	1480	1449	1139	1056	744	673	546	979	706	1117	990
KLTH0A04048g	1328	1693	2000	2880	1433	1261	1610	1417	1984	1417	1944	1616	2712	1621	3027	2711	3137	2926	2561	1652	2511	1976	1544	2226	2247	2022	1726	2190	2304	1696	2157	1826	2371	1176	1790	1533	1848	2167	2180	2540	3339	2947	2613	1692	996	2911	2377	2806	2499
KLTH0A04070g	7043	6092	7691	11414	6866	7904	10186	5546	7597	5439	9931	5292	13709	7380	4562	3727	4224	8067	7419	8527	4540	3672	4637	4974	5720	5177	4823	5520	5953	5730	3969	6088	6181	3690	7892	11360	9424	9309	8324	11088	5981	5694	5671	4627	3899	7687	6004	7789	6994
KLTH0A04092g	7390	5807	7344	12375	5224	6994	11885	6931	10471	8988	9218	5420	14843	7629	3950	3568	4292	8705	7235	7616	7902	6544	6349	7954	9830	9299	8641	7310	9189	8451	3148	6365	5484	4143	6365	10252	9545	7024	7225	9109	4157	4455	4994	5919	4756	9887	8010	10130	9839
KLTH0A04114g	3940	4192	7308	11511	2215	2494	3028	3264	4118	3044	4139	1842	6045	2780	1828	1812	2262	8487	6686	7214	5228	4191	3021	4298	7181	6564	6800	4759	5897	6669	1524	3068	2570	1052	2009	3759	3570	1904	2897	4032	1523	1870	1563	2522	1380	4211	3169	5219	4558
KLTH0A04136g	2163	2964	4252	5945	2590	2190	2682	1711	2377	1706	3205	2245	4262	2148	4150	3739	4322	4524	4070	3516	3583	2787	2063	3572	5842	5376	5744	4157	4848	4288	3522	4101	5004	2892	4750	3649	4270	3125	3157	4082	3260	2728	2080	1794	2400	3032	2275	3837	3223
KLTH0A04158g	6652	8116	9958	14016	5571	5596	6300	4836	6211	4465	11703	4715	17838	8208	7396	6374	7219	10353	8891	7255	8745	6735	5794	8699	9094	7512	7855	7019	7304	7346	6704	6595	7374	3248	10142	10466	12086	10147	9405	12153	9493	8753	7258	5163	3887	8144	6442	10348	8738
KLTH0A04180g	3905	2522	2762	4190	2819	2520	3142	3562	4879	3592	10044	2702	14919	6510	2444	2189	2752	3620	3476	3565	3051	2333	3309	2994	3968	3060	2913	3053	3236	2733	2926	2799	3694	1635	4160	4417	4961	3677	4040	5326	3562	3168	2692	1847	2030	3004	2326	3523	3150
KLTH0A04202g	8706	14082	14815	15651	13450	10261	14010	7369	10257	6268	12085	13437	14615	8987	15743	15320	17553	16462	14602	11386	14458	11221	10517	13596	19811	14874	11279	16435	16356	8520	17928	13788	22406	15969	28254	20218	20528	13625	12713	14859	27944	21202	15579	9570	11314	14069	10877	25552	21423
KLTH0A04224g	8371	7029	9112	8788	7362	6184	9720	5963	8799	6365	10912	9116	15523	8601	9741	9170	10775	7393	7262	4755	5824	6586	8427	6047	6587	5637	4136	7691	8539	4593	6740	6076	8708	9598	8891	7652	9713	8790	7272	9920	13877	11915	10396	6199	8309	9414	7664	10953	9171
KLTH0A04246g	572	750	711	727	720	658	873	583	772	470	718	634	922	434	931	677	743	1400	1234	871	723	486	542	538	942	684	514	704	790	479	1082	777	1080	741	1251	1286	1258	1073	1070	1287	1339	1094	717	501	599	775	573	894	737
KLTH0A04268g	1225	1405	1574	2498	727	1001	1246	1036	1510	1421	1657	1116	2275	1297	1143	1145	1175	1575	1317	1360	1385	1179	838	1377	1614	1519	1486	1843	2096	1367	1142	1427	1751	712	1061	1622	1703	1607	1499	1639	1997	2256	2233	860	834	1575	1425	2163	2026
KLTH0A04290g	3033	7655	6982	5840	10423	5443	4421	6059	8796	3472	4323	3483	4274	1833	4825	4249	4146	15493	16813	15510	15582	10367	4090	8217	5426	3721	2113	3175	3423	1645	7640	3431	7661	6432	23754	10870	14647	8275	8946	10924	14917	9722	3971	5741	4500	9135	4978	18268	14362
KLTH0A04312g	174	264	407	397	378	270	451	153	220	151	219	309	343	249	461	444	463	333	271	374	226	237	205	277	547	502	414	462	493	295	343	338	420	261	463	417	554	431	353	444	442	384	301	193	244	393	246	344	295
KLTH0A04334g	816	2116	2542	3307	1097	1010	1502	998	1453	982	1206	1065	1347	808	1525	1334	1536	2009	1798	1734	1738	1631	926	1797	1480	1127	926	1156	1300	811	1166	1015	1463	1108	1448	1453	1893	1381	1381	1673	3014	2967	2545	1523	1031	2559	1947	2775	2171
KLTH0A04356g	1750	4697	5094	7380	3041	3129	5070	1440	2375	1894	2387	2689	2685	1772	4275	3687	3897	2184	2025	2203	4635	5196	2228	5482	2095	1824	1701	3145	3240	1881	1414	1977	2656	3888	4309	4697	6173	4837	5176	7794	4420	5187	4809	5938	4176	9517	7677	6388	5567
KLTH0A04378g	17543	20331	18587	33218	16859	19450	19279	15376	22601	18418	42098	33255	41504	22987	27738	24347	26331	20339	16697	21528	18977	15385	24688	18848	37265	32295	22946	36048	38601	18626	13227	18158	28274	11237	16521	20731	21896	8160	8993	17446	21147	19033	13106	23568	10359	37325	26964	57924	43691
KLTH0A04400g	599	755	1059	1672	786	738	1139	547	839	626	1003	677	1218	667	1010	1090	1220	1688	1634	1373	1004	977	594	905	1142	1048	835	1294	1398	872	636	649	947	1080	855	764	1277	1276	921	1108	1293	1232	1112	833	633	1584	1295	1007	891
KLTH0A04422g	4712	4131	4936	7166	3859	3783	5737	3245	5074	3672	5053	3732	6739	3507	4876	4710	5601	5990	5229	4868	3659	3825	3761	4043	5522	4551	4178	5522	6277	4351	3967	4738	6025	4002	5505	7111	7913	6400	6633	6948	8145	8431	6585	4611	3929	7539	6081	8923	7772
KLTH0A04444g	473	898	1035	1187	568	516	668	1024	1333	994	600	415	769	431	7290	6216	7897	1035	926	905	861	811	381	950	743	632	560	716	795	569	850	764	1085	500	755	883	1013	564	718	883	1723	1510	1100	752	357	1247	1055	1080	1004
KLTH0A04466g	796	275	315	516	921	934	1235	752	1108	672	536	892	752	389	514	484	612	811	660	613	771	661	640	712	567	446	362	484	549	423	699	537	681	857	1355	1269	1650	1546	1521	1614	1096	1000	801	239	711	503	440	462	357
KLTH0A04510g	7551	2346	2079	3772	1771	2659	7573	15435	21484	20192	11028	6504	17607	11265	1066	813	1151	1192	1059	1853	2990	2356	6913	5224	1458	1246	1825	2945	2689	3777	1143	1988	2941	2662	3816	6792	3808	11730	10260	10698	6693	5110	13847	1732	3633	2441	2339	3964	3485
KLTH0A04532g	986	1140	1043	1672	1114	1182	1443	1558	2170	1450	1387	1158	1669	965	1122	1002	1223	1646	1740	1506	1426	1196	928	1167	1781	1364	1169	1622	1551	1324	1410	1066	1477	932	1813	1818	2371	1963	1772	2326	2573	2149	1535	992	892	1622	1368	1881	1615
KLTH0A04554g	218	422	529	815	552	515	720	421	619	455	260	281	268	170	794	668	850	771	942	616	630	637	186	600	525	452	384	565	689	503	398	370	564	781	721	669	961	996	917	884	1744	1602	1129	482	539	770	740	1036	932
KLTH0A04576g	2548	3223	3731	5455	3048	2750	3630	5010	6662	5497	3213	2600	4473	2384	3562	3897	4556	6160	5691	4579	6784	5201	2315	7170	5434	4427	3778	3864	4088	3461	3859	3320	4750	2978	5947	4417	6012	5907	5773	5700	7229	6415	5877	3508	2686	5850	4741	5927	5250
KLTH0A04598g	2399	1647	1954	2189	1760	1400	2598	1806	2411	1729	3064	2759	3893	2400	2378	2063	2622	2295	1959	1510	2181	2483	2607	2139	2472	2008	1596	2950	3442	1708	1916	1817	2607	2806	2105	1890	2493	2396	2233	2238	4328	4224	3403	2322	2360	3908	3221	3939	3459
KLTH0A04620g	1104	1649	1897	2195	801	661	994	1024	1382	963	1233	1072	1540	796	1082	1207	1534	2296	2190	1965	1450	1327	1084	1459	1834	1641	1442	1939	1844	1537	1288	1321	1595	884	1106	1260	1424	1682	1540	1693	3168	3265	2927	1377	746	2173	1915	2538	2432
KLTH0A04642g	783	557	541	556	695	479	730	405	527	352	594	824	810	460	635	574	690	818	715	628	664	643	631	692	913	730	552	987	1045	564	784	480	870	886	1257	1148	1330	966	1039	1044	1226	1080	876	746	698	1147	874	1023	855
KLTH0A04664g	773	719	825	974	1169	1085	1750	509	640	525	773	783	1138	511	644	675	791	1379	1347	1035	855	777	688	736	1244	974	792	1181	1226	767	1127	867	1348	1480	2127	2062	2177	1698	1553	1804	1229	1232	1101	973	1233	1513	1182	1064	1070
KLTH0A04686g	15974	9005	14255	14333	6274	6393	11503	10126	14137	10586	19155	20963	24843	15294	16999	14478	17618	12781	10531	10013	12984	10643	18409	15776	12164	10806	10348	25663	25837	15830	3433	5087	6966	16624	10989	12249	12963	24009	18295	22466	40271	39604	37837	16097	14613	24863	19550	33861	29057
KLTH0A04708g	1819	1142	1400	1672	1636	1273	2314	1773	2433	1606	2384	2196	2860	1700	1798	1719	2138	1811	1632	1213	1574	1621	1947	1645	1505	1243	987	1821	2104	1274	1180	1075	1551	2437	1998	1819	2759	2492	2336	2452	3360	3127	2306	1384	1904	2360	2000	2365	1933
KLTH0A04730g	1341	1260	1223	1553	1667	1348	1918	1159	1809	1014	1537	1500	1699	968	3740	3646	4382	1900	1814	1207	1614	1650	1286	1396	2086	1768	1445	2373	2671	1827	1830	1610	2260	1588	1989	1721	2424	1876	2253	2399	2898	2547	1931	1445	1452	2357	1786	2447	2188
KLTH0A04752g	296	198	204	243	427	340	597	66	98	61	390	389	525	304	1314	1127	1405	280	253	167	470	514	428	486	557	479	374	640	579	284	471	399	685	736	215	187	267	390	376	425	1197	1155	900	515	384	878	701	761	640
KLTH0A04774g	4818	3141	3438	4113	5133	4136	5318	3373	4648	2952	6380	5420	8205	4754	5498	4588	5614	4350	3860	2973	5701	4400	5032	4788	15556	10343	8412	5068	5689	4092	11452	6788	9287	4416	15241	8338	10600	8647	8743	8842	7262	6236	4679	3531	4103	5447	4354	4836	4349
KLTH0A04796g	22564	15712	18711	25293	25141	18311	34707	6822	7429	5301	32953	44505	31626	19330	13482	10053	13209	37297	32868	19360	14972	12560	34923	11096	53138	38134	26210	41758	46423	31681	32735	19570	27416	44055	43450	16601	46886	56895	52824	36971	39438	35184	29250	22783	26088	34253	27416	31412	29112
KLTH0A04818g	5100	12102	11562	12689	14437	10357	12214	5268	7715	4199	8414	10104	9459	5813	18441	16454	19821	16230	13200	10246	13970	9659	6938	13071	18170	12646	9798	14714	14920	6808	15991	11812	19427	16387	30825	19118	20180	13613	12587	15892	28655	21702	14814	8416	10920	12262	8616	23912	19528
KLTH0A04840g	850	1098	1128	1466	1193	1027	1351	789	1320	856	1422	996	1704	1028	1319	1077	1306	1318	1287	1275	1169	1031	1015	1215	1788	1455	1298	1425	1617	1077	1360	1537	2049	1127	1680	1839	1898	1392	1477	2097	2123	1986	1495	811	1117	1419	1095	1803	1660
KLTH0A04862g	1431	2085	1700	2487	3432	1881	1867	2015	2735	1483	2160	2401	1969	1328	2470	1920	2370	2751	3046	2672	2444	1420	1686	1359	4107	2826	1847	2728	2597	1729	3358	2175	3740	1507	7613	4351	5416	1605	2482	3403	3889	1712	1248	1440	1201	2367	1495	4848	3187
KLTH0A04884g	888	1346	1525	1544	2101	1743	2130	1099	1577	827	960	1197	1212	626	3046	2818	3213	2998	2661	2117	1813	1298	968	1398	3715	2829	1870	3368	3386	2148	3722	2347	3491	2674	4588	3902	4078	2922	3276	4157	3454	2477	1774	1568	1625	2437	1829	2053	1767
KLTH0A04906g	662	517	606	644	615	491	630	626	744	474	594	574	803	395	1147	1180	1475	928	826	699	689	544	576	544	1320	1064	788	1192	1366	935	1041	849	1265	703	1001	800	1029	905	1165	1097	1074	939	735	602	619	847	706	1060	789
KLTH0A04928g	243	281	404	422	264	181	242	249	423	190	221	331	269	168	501	503	659	556	440	292	338	327	275	376	398	326	286	412	465	306	310	244	301	234	332	219	349	382	379	390	599	536	526	185	228	399	269	485	408
KLTH0A04950g	857	613	585	1010	787	588	865	603	758	485	794	880	1018	557	1002	995	1255	1329	1188	855	829	878	754	863	1144	860	729	1173	1228	737	953	841	1007	885	1042	769	910	1153	1169	1262	1667	1468	1029	754	698	1264	998	1194	1091
KLTH0A04972g	1115	1779	2213	2623	406	470	724	1036	1450	1064	1380	975	1738	927	888	834	1016	2034	1787	1523	1345	1344	994	1382	787	826	900	858	877	790	639	863	1018	612	679	657	915	777	668	991	2687	2856	2157	1356	580	2145	1696	1557	1528
KLTH0A04994g	1632	949	1214	1327	810	779	1467	732	1094	844	1737	1479	2114	1194	1379	1218	1742	1005	919	782	984	1142	1367	1058	846	823	607	906	1057	875	743	845	1099	1172	870	1233	1487	1356	1533	2126	1551	1715	1538	1035	1081	1609	1317	1559	1545
KLTH0A05016g	5937	4327	5521	6121	4128	3583	5514	3777	5638	3896	6414	7110	8113	4627	5329	5482	6632	6774	6468	5030	4404	3720	6149	3906	4588	3583	3399	4554	4993	3471	3685	3480	4207	5501	5828	4796	6459	5906	5354	6058	8373	7655	6716	4370	4094	6813	5234	5570	4469
KLTH0A05038g	4943	14572	28612	36630	9068	14347	11504	9771	14254	9681	12362	5901	15776	10284	9045	7977	9016	33238	32752	49137	42466	18799	8292	45900	44626	38539	40066	9345	10694	14960	12383	14821	18028	6785	19349	19070	18212	3462	5843	10847	7449	6461	4961	11630	7230	14293	10526	19492	16753
KLTH0A05060g	7326	11611	14015	17149	7708	6575	8733	7620	10410	6827	8643	6556	10577	5761	8185	8068	9261	18089	15269	21446	8107	7118	5907	7830	16385	13018	12405	11201	11291	10282	12069	11393	15914	6543	10994	9340	11761	8417	8854	9506	11625	10143	8460	5361	4801	8343	6788	12938	11519
KLTH0A05082g	776	977	975	869	1778	873	766	1268	1567	746	962	1062	1123	515	1569	1362	1345	1463	1433	1482	1496	1036	806	722	1916	1177	679	1207	1136	580	1341	808	1614	1444	2927	1769	2460	620	972	1524	2880	1651	905	939	664	1363	886	2108	1498
KLTH0A05104g	1479	782	763	1214	1312	1024	1718	1618	2107	1515	1931	2121	2345	1458	2460	2238	2654	1365	1057	1081	1013	977	1891	1061	1665	1312	1185	1831	2045	1131	1262	1203	1603	1602	1698	1687	1452	2290	1773	1581	1555	1305	1035	729	1226	1112	1017	1027	812
KLTH0A05126g	1018	1058	1145	1327	1811	1295	1946	829	1128	756	998	1268	1084	670	1915	1798	2125	1518	1432	1165	1317	1250	970	1281	1632	1331	1107	1554	1575	1175	1619	1259	1911	1699	2470	1967	2514	2098	2227	2485	2127	1940	1358	1327	1478	1913	1492	1813	1540
KLTH0A05148g	1054	1548	2055	2188	1066	841	1483	1023	1584	1116	1421	1684	1764	1129	1703	1726	2278	2575	2524	1836	1587	1881	1351	1805	1663	1398	1104	1962	1948	1174	1444	1325	1919	1461	1285	1098	1481	1705	1545	1744	2899	2693	2177	2604	1182	4141	3115	2107	1888
KLTH0A05170g	1809	1325	1447	1981	1418	1348	2201	1075	1587	1024	2010	1909	2655	1566	1327	1311	1602	2696	2389	1916	1422	1284	1636	1354	1638	1313	1180	1437	1618	1176	1430	1440	1612	1898	1860	2027	2290	2287	2151	2189	2583	2595	2258	1671	1616	2588	2158	2273	2040
KLTH0A05192g	4161	3450	3899	4495	4285	3174	4965	3539	5031	3110	5345	5320	6374	3628	8518	7576	9372	7224	6620	4831	6594	5288	3988	6374	7825	5987	4987	6017	6077	4204	5477	4076	6161	4353	8076	5410	6401	5861	5824	6382	8279	6527	5374	5416	3113	8255	6485	7338	6108
KLTH0A05214g	458	534	628	935	768	581	865	474	668	467	489	463	601	365	1172	830	927	939	851	637	782	632	400	686	1172	980	791	902	1013	608	916	660	826	618	1327	1139	1327	1002	976	949	1281	942	828	571	439	868	665	1007	850
KLTH0A05236g	1954	1083	1087	1434	1119	1104	1458	1063	1562	977	2252	1665	3016	1832	1388	1173	1272	1222	1292	912	1292	1240	1697	1075	2082	1636	1271	1787	1896	1451	1281	1218	1643	1019	2069	1946	2216	1483	1655	1853	1347	1401	1056	930	1089	1766	1155	2047	1954
KLTH0A05258g	705	625	728	835	421	405	580	660	900	711	1010	979	1277	761	956	780	906	869	707	654	773	613	857	727	972	705	742	745	951	586	955	1004	1307	477	611	575	713	610	643	877	1473	1262	1037	624	550	1047	887	729	640
KLTH0A05280g	2072	2922	3637	4975	3998	3666	3996	2032	2652	1653	2943	2090	4114	1995	2713	2737	3260	5231	4458	4365	6832	4922	2275	6225	6106	5165	4340	4476	4584	4228	2997	3033	3731	2507	5767	4324	6220	2744	3087	4297	4434	3888	2933	2634	2004	4028	3037	3820	3128
KLTH0A05302g	2794	4280	5048	6267	2325	2346	3407	1853	2383	1761	3928	2777	5460	3004	4107	3950	4441	4316	3853	3137	4979	5092	2544	4798	7281	6365	5012	6853	7631	5996	4208	5977	6506	3258	4495	4432	4737	3862	3790	5100	6671	6865	5890	4307	3416	6363	4931	6896	6268
KLTH0A05324g	17213	19337	27506	32016	23954	23614	33227	14268	21568	14307	26628	20901	31933	18856	26126	23072	27290	31816	26155	21861	17684	17835	17288	18427	32098	26939	25308	30144	32097	25195	25546	26209	35992	23303	25685	26362	34372	29376	27895	32951	36758	34300	30219	17121	18249	28407	21736	36800	32211
KLTH0A05346g	869	329	364	593	358	188	578	475	557	408	858	1253	1118	697	5065	4435	5557	779	549	326	1813	1587	1327	1654	546	419	313	963	1006	428	487	423	598	1566	245	121	238	798	582	566	1276	1489	1395	1421	1331	2243	1976	1218	875
KLTH0A05368g	1497	1512	1775	2488	2036	1592	2719	920	1111	883	1505	1972	1694	1040	3581	3595	4674	2686	2518	1487	1946	2348	1475	1757	1627	1218	941	2069	2274	1335	2753	1902	3369	1596	2714	1921	2666	2148	1849	1898	2737	2497	2002	1968	931	3483	2862	4523	3714
KLTH0A05390g	752	675	556	1176	869	691	1038	783	1028	733	870	742	1033	606	1031	894	1083	1212	1062	1048	1031	877	706	936	1123	891	840	883	878	581	1066	1022	1178	619	1915	1718	1803	1148	1122	1252	1092	1137	944	930	493	1381	1113	1141	1108
KLTH0A05412g	2254	629	616	1120	1005	818	789	756	1056	508	1121	1514	1412	780	602	402	475	1460	1038	1096	889	787	1334	823	785	612	432	381	382	266	1044	736	1188	1113	4874	7187	5218	1936	1997	3254	1614	1156	819	1001	729	1417	1088	1722	1445
KLTH0A05434g	2146	3187	3153	4541	4359	3188	3651	1747	2476	1494	3489	3045	4316	2627	4410	4530	5297	5655	4546	3275	5329	4356	2395	5354	4937	3556	2498	3963	4112	1829	5191	3325	5531	3804	9978	4966	6190	4676	4347	4585	8788	6707	4044	3655	2863	5200	4458	7235	6500
KLTH0A05456g	21535	21466	25135	28754	15498	11217	13457	20254	28041	14445	20468	16758	30604	14446	4130	4090	4616	29106	25150	27467	23972	17813	18108	15705	20230	19585	12356	14991	14919	12247	8612	8385	9190	9379	32409	33576	33098	16593	21454	31073	29897	22833	15367	15154	10653	21699	13415	33483	26893
KLTH0A05478g	41652	21574	34849	40736	43346	43311	67803	33175	50596	36568	35709	28751	53685	26661	11137	11890	13782	24298	20977	25119	6606	6891	30806	6947	21538	22251	23924	29111	34882	30089	8472	21354	20814	20200	19077	47237	51224	31355	31628	40479	10590	12524	12409	13253	20741	22821	17759	34902	32872
KLTH0A05500g	2164	1258	1713	1982	1233	1122	1947	1954	2633	1915	2178	2096	2898	1494	1112	1068	1349	2701	2195	2753	1132	1018	1757	1024	1733	1315	1139	1817	2120	1269	1520	1122	1582	1740	1793	1847	2151	1553	1487	1458	2046	2120	1862	1127	1329	1802	1308	1815	1490
KLTH0A05522g	635	1067	1203	1296	574	423	671	731	1108	727	525	652	921	487	667	533	590	1629	1190	1630	657	513	630	600	1070	831	670	843	866	531	900	684	804	1088	966	821	1053	1248	895	1025	1658	1331	1128	790	796	1296	1089	1196	1004
KLTH0A05544g	835	692	896	976	601	417	750	506	747	499	1024	1001	1117	620	3238	2718	3387	867	720	913	761	910	1030	662	1045	790	708	1293	1448	804	635	634	1005	1190	575	483	804	1139	954	945	2192	2431	2270	1226	1095	1983	1663	2157	2053
KLTH0A05566g	930	963	1125	1306	1188	827	1313	827	1336	819	1067	1111	1328	780	2913	2685	3162	1113	1047	925	1050	996	957	834	1197	1120	970	1339	1559	1108	958	874	1175	1007	1168	1019	1622	1171	1278	1628	1940	2107	1647	869	1025	1373	1042	1643	1625
KLTH0A05588g	276	195	133	199	108	63	184	248	312	155	274	363	330	193	954	856	1098	249	212	143	302	481	281	280	328	250	209	383	304	179	262	219	411	257	159	71	145	234	277	249	408	446	303	317	216	489	413	254	261
KLTH0A05610g	165	125	165	241	145	111	208	147	159	122	193	173	193	122	1063	860	1280	252	215	139	742	1009	214	673	264	191	180	341	399	166	205	183	275	327	51	79	121	190	178	199	361	369	396	377	281	557	591	339	225
KLTH0A05632g	2127	1441	1421	2331	1279	807	1685	1380	1540	1142	1863	2225	2550	1495	15277	13636	17307	1850	1334	490	13139	15004	2887	13972	1504	1256	1112	3646	3906	1499	1782	1656	2403	2917	757	346	724	1724	1572	1841	1542	2670	2970	5049	3189	8514	6710	2344	1675
KLTH0A05654g	3396	2634	2860	3488	2721	2330	3637	2267	3403	2202	3976	3370	5163	2743	13626	11635	14018	3326	2867	2224	3058	2690	3016	2996	3834	3079	2620	3482	3856	2716	3938	3436	5059	3385	3834	3456	4212	3630	3451	4081	4926	4745	3967	2870	3288	4478	3590	4494	4207
KLTH0A05676g	1457	1987	2155	2898	1374	1598	1868	1508	2188	1424	1740	1405	2168	1208	1762	1699	2261	2412	2241	2246	2333	1786	1117	2196	2867	2608	2429	2684	2743	2493	2221	2014	2624	1084	1627	2221	2784	1846	1931	2342	2479	2777	2488	1738	1009	2856	2595	2772	2741
KLTH0A05698g	4854	4986	5426	7270	3434	3204	5164	3077	4683	2976	4957	4609	6872	3899	3278	3131	4220	5700	4934	4076	4000	3976	4384	3820	4442	3773	3603	4828	5179	4771	3274	3827	4497	4192	4934	5479	5678	5602	5860	6220	7242	7041	6385	4425	4143	6885	6077	5611	5257
KLTH0A05720g	1547	1294	1653	2481	1386	1359	2137	1666	2523	1907	2314	1457	2497	1539	1688	1517	1960	2092	1920	1544	1398	1394	1469	1290	1989	1657	1699	1896	2133	1883	1408	1424	1776	1515	1675	1837	2586	2371	2286	2365	2593	2448	2257	1500	1420	2334	1848	2288	1989
KLTH0A05742g	2005	1194	1553	1801	1859	1491	2363	1434	2274	1480	2885	3070	3276	2172	3286	3461	4144	2946	2666	1887	1984	2057	2246	1877	2862	2056	1932	2820	3073	2042	2686	2021	3171	2106	3328	2349	3423	2940	2955	3016	3581	3302	2895	2090	1944	3237	3001	3445	2956
KLTH0A05764g	209	212	379	359	111	79	171	145	160	91	256	272	266	196	571	554	628	398	500	358	386	383	256	422	383	322	228	407	422	242	191	177	393	257	183	139	237	306	244	294	725	715	502	489	201	706	580	533	573
KLTH0A05786g	3657	3450	4203	6824	3873	3509	6055	5825	9135	5761	9968	9338	11130	8140	13218	11443	12707	5080	5200	3220	5477	6357	8583	5896	9186	7831	7061	15742	18030	9341	7150	7733	12394	8294	5131	1624	5782	5881	5249	6835	13657	12728	10133	3453	7220	5653	4564	13344	13326
KLTH0A05808g	178	228	199	269	221	123	214	150	261	190	317	251	246	213	439	365	449	326	337	266	314	250	212	231	536	487	401	432	517	340	366	281	415	156	198	95	238	191	180	142	368	282	245	225	132	314	265	277	242
KLTH0A05830g	2685	2476	2666	3110	3238	2434	3691	2806	3530	2170	3759	4376	4475	2521	5503	4795	6062	5035	4167	2794	3287	2925	3371	2844	4927	3552	2798	5080	4864	2942	4452	2797	4463	4462	4790	3766	4157	4522	4068	4610	6582	5367	3729	3433	2769	5265	4034	5396	4080
KLTH0A05852g	196	240	265	348	150	114	147	226	353	225	223	252	305	158	356	414	474	262	209	337	225	133	236	160	217	254	206	281	280	197	235	180	208	234	185	185	252	276	230	244	241	261	267	195	173	258	188	248	199
KLTH0A05874g	13707	17435	22696	35305	20320	23596	31741	19025	26689	20697	31587	19633	38349	24310	32521	28963	33364	13494	11516	14670	20866	18261	15972	26149	20494	19935	23433	29345	31051	24072	10107	21542	26665	12863	14380	27263	27320	15411	17214	31194	27671	25567	26280	24061	13854	40463	32805	36296	30450
KLTH0A05896g	3615	4813	5535	6470	2199	2066	3397	2665	3890	2641	3482	3613	4310	2498	4273	3928	4807	5689	4870	4242	3469	3096	3126	3480	5155	4120	3688	5128	5293	3842	3420	3755	4888	3481	3320	3242	3802	3737	3280	3446	5832	5382	4625	5792	2997	9383	7655	7355	6222
KLTH0A05918g	629	580	477	626	777	449	793	914	1113	791	606	634	640	386	848	822	923	1113	992	801	767	638	468	584	976	781	564	724	905	560	761	507	671	730	1377	1122	1346	1074	1373	1294	1062	836	763	519	549	793	605	765	610
KLTH0A05940g	744	614	512	697	976	665	967	430	622	376	593	693	666	405	830	752	875	991	894	745	824	628	546	675	1226	1033	732	872	759	574	1055	800	1199	906	1802	1450	1611	1193	1303	1389	1509	992	786	630	657	875	741	1063	933
KLTH0A05962g	2202	2448	2547	4271	3148	2683	3678	2316	3776	2476	3111	1975	3849	2077	2265	2138	2538	4374	3777	3642	2834	2729	1955	2782	4784	4105	3533	3762	4123	3069	3291	3426	4120	2393	4993	4259	6190	4887	4883	5446	5025	4862	3939	2550	2292	3935	3360	5048	4771
KLTH0A05984g	2912	2083	2130	4304	1571	1513	2913	1107	1705	1312	2714	1658	4464	2163	1964	1805	2304	3628	2509	2379	1078	1134	2105	1118	1901	1707	1312	2064	2199	1439	1687	1987	2326	2528	2940	3919	3303	3086	2462	2563	3814	3185	2997	2170	1876	3484	2577	5079	4134
KLTH0A06006g	728	625	718	1128	458	431	676	801	1159	774	975	828	1313	765	31883	32581	37391	741	706	679	1012	1264	778	1140	646	545	439	844	909	600	433	606	617	695	624	829	815	910	767	764	1408	1306	1195	1188	611	2078	1673	948	855
KLTH0A06028g	382	539	575	580	438	225	422	249	327	176	442	347	386	161	915	757	837	892	903	612	798	581	286	508	888	668	617	529	609	348	803	631	931	321	854	703	659	542	583	552	1175	790	562	422	241	578	432	921	787
KLTH0A06050g	23073	51364	80712	98907	34095	35585	52994	57084	78347	60197	49242	45369	58227	32470	24979	25609	29860	82158	76313	91086	40432	39441	36256	45063	58566	49693	50998	73614	81844	58348	28599	33672	41601	37381	23959	8360	32550	35587	25017	33638	93112	75129	63677	34145	26213	56092	46277	56290	46906
KLTH0A06072g	1139	1036	1199	1294	1619	1063	1222	1252	1711	1129	1538	1914	1789	996	1850	1680	1787	1707	1602	1361	1636	1238	1574	1388	2174	1630	1249	1840	1794	1058	1757	1263	2052	1600	2566	1976	2682	1594	1665	2414	3174	2266	1407	1223	1055	1880	1324	2854	2160
KLTH0A06094g	2059	3934	3191	7507	2542	4166	4957	2881	4461	4038	2696	1704	3926	2416	3134	2289	2697	1690	1674	2531	4362	2579	1821	5485	3375	3394	4924	3157	3480	3650	2409	3864	5216	1879	2672	6201	4489	2343	2399	5127	2618	2611	2583	2166	2108	3395	3137	4029	3813
KLTH0A06138g	4070	3129	3332	4963	3424	3609	4916	3580	5004	3616	5141	5014	6384	4022	17122	15270	17887	3697	3279	2708	10103	7668	4164	10056	5209	4804	4494	5118	5613	3375	3470	4030	4879	3280	4551	4970	3675	4539	3935	4791	7172	5980	5146	4500	2765	7106	5813	6528	5709
KLTH0A06160g	1066	800	708	887	1243	924	1184	664	806	543	1138	1250	1320	714	1121	1061	1291	1220	1052	883	817	739	965	705	1700	1153	922	1445	1518	996	1468	1169	1610	1347	1734	1553	1835	1322	1394	1884	1480	1134	911	692	1053	1151	717	1375	1293
KLTH0A06182g	269	366	301	258	614	320	361	257	414	159	360	385	338	186	1046	802	813	491	514	409	749	467	326	502	531	418	271	465	402	243	532	427	689	540	860	749	760	290	429	732	941	677	413	441	268	549	449	839	680
KLTH0A06204g	2715	1991	2510	3380	2413	2000	3184	2714	3862	2827	3632	2991	4502	2808	5589	4836	5887	3262	3168	2085	4173	4186	2945	4306	3227	2714	2088	3219	3674	2335	2398	2175	3437	1993	2730	1813	3046	3084	2659	2887	4906	4728	4008	2485	1811	3910	3321	5280	4609
KLTH0A06226g	506	353	476	472	503	331	495	418	487	330	544	702	703	408	847	713	900	779	673	413	359	387	526	408	449	343	235	533	530	317	479	322	460	638	552	396	492	707	617	689	1011	850	613	425	485	612	549	626	614
KLTH0A06248g	212	751	695	689	758	563	882	82	130	111	156	213	255	127	1604	1520	1781	924	898	645	622	554	194	526	709	631	518	740	839	526	766	596	852	965	862	788	908	1021	1013	1104	1495	1299	1117	600	775	962	757	1028	880
KLTH0A06270g	2719	2663	2957	3567	4428	3674	5495	2309	3544	2134	3790	3720	4347	2671	5509	4937	5947	3375	3336	2351	3928	4255	3144	4087	3941	3352	3070	4514	5167	3201	3252	3231	4865	5650	4988	4842	6038	5536	5168	6741	7818	7394	6054	3761	4825	5760	4883	5767	5253
KLTH0A06292g	274	340	371	387	382	241	395	214	276	187	286	381	438	214	647	542	715	615	656	461	423	345	330	396	701	487	324	671	689	433	658	427	620	521	720	459	627	312	381	322	845	741	540	372	264	678	478	522	485
KLTH0A06314g	900	918	992	1065	1134	928	1334	725	924	636	946	1170	895	643	1429	1458	1722	1589	1424	1256	1299	1227	906	1061	1470	1271	966	1417	1486	1088	1230	905	1296	1224	1874	1621	2180	1588	1645	1878	2053	1756	1548	1070	998	1813	1400	1907	1629
KLTH0A06336g	3570	3189	3995	4175	3185	2648	3677	3622	4985	3339	4714	4220	6222	3605	12064	11285	13191	5489	4900	3504	6367	5112	3330	6498	6230	4863	4483	4807	5228	4122	5141	3999	6479	2941	5562	4554	5248	3995	3993	4820	6799	5864	4994	3847	2399	5901	4625	5993	4909
KLTH0A06380g	2089	2322	2137	2984	2249	1756	2260	1873	2651	1631	2730	2405	3298	1963	3482	2973	3659	3310	3361	2436	3492	2930	1842	3372	3502	2725	2317	2960	3158	2223	2719	2112	3114	1867	3789	2750	3296	2392	2517	3036	4714	3585	2852	2459	1521	4046	3087	4243	3100
KLTH0A06402g	640	482	607	851	294	245	371	545	903	494	687	672	843	553	632	630	722	879	748	567	731	604	709	601	638	528	377	776	822	496	539	482	645	328	381	310	435	374	325	399	1615	1283	881	676	189	1164	811	1248	1072
KLTH0A06424g	95	117	245	513	190	179	199	263	385	286	264	127	315	212	419	333	409	505	330	298	250	174	132	206	255	210	210	256	304	255	156	137	218	89	156	123	209	242	168	183	262	338	235	193	74	269	151	314	319
KLTH0A06446g	7327	4472	5214	9687	7670	9877	12089	8875	13167	10999	13323	9255	13648	9287	6615	5002	5734	6331	5890	8238	8209	6426	7977	12239	7924	8371	10350	7284	8747	6850	2530	5613	6048	5452	7146	15681	12377	10720	9281	13841	20126	22034	21611	6797	5480	13127	10270	24523	22650
KLTH0A06468g	130	97	89	119	694	497	1133	102	146	93	128	155	143	99	149	119	191	368	394	280	184	290	136	204	82	86	74	378	311	176	175	172	199	1398	849	787	1074	1162	1038	1166	614	454	419	221	996	404	305	899	862
KLTH0A06512g	235	290	371	478	179	137	257	262	351	213	237	172	335	213	487	486	513	539	400	312	254	311	215	264	303	230	220	346	440	267	276	221	274	235	192	130	272	393	288	280	558	488	407	418	253	576	461	475	395
KLTH0A06534g	1686	1450	2061	2725	805	705	1228	999	1291	994	1085	1315	1881	937	5384	4697	5657	3013	2576	1348	3974	3262	1455	3456	1818	1484	1379	2752	2859	1696	1505	1597	2062	2142	1380	1029	1678	3732	3062	3370	3523	4284	3777	3030	2424	4942	4354	2581	2201
KLTH0A06556g	877	655	645	845	744	676	1158	704	958	642	803	892	1103	585	723	650	805	910	823	864	669	533	763	656	822	667	674	752	792	597	629	707	773	877	1131	1305	1243	1176	1215	1278	923	834	687	569	751	1057	848	924	832
KLTH0A06578g	1780	3441	4167	4659	1394	1276	1909	2186	3138	2584	2652	2389	3197	1853	4899	4799	5935	5192	4960	4070	4924	4937	1818	5828	3909	3761	3572	4077	4636	3830	2909	3156	4438	1290	1990	2095	2730	2479	2455	2683	6445	5620	5389	3546	1311	5569	4224	4521	4232
KLTH0A06600g	872	966	1113	1438	928	819	1329	1145	1821	1430	1561	1200	2085	1178	1690	1422	1761	1559	1723	1369	2078	1723	1181	2675	1800	1511	1378	1672	1890	1070	1472	1240	1980	1047	1321	1302	1826	1324	1340	1419	1592	1549	1227	1025	959	1718	1375	1622	1538
KLTH0A06622g	2922	3250	3817	4690	3291	3236	5480	2262	3203	2241	3096	2490	4164	2369	3710	3570	4256	4501	4150	3804	3590	3828	2476	3804	3911	3383	3018	3866	4462	3454	2622	2790	3640	3658	3755	4641	5625	5512	5100	5311	6166	6206	5328	2992	3468	5021	4356	5398	4623
KLTH0A06644g	826	998	1273	2097	939	977	1310	777	1187	871	1125	963	1417	836	2397	1924	2428	1506	1261	1113	1559	1641	721	1884	1026	723	600	876	900	733	869	749	1012	1068	1443	1280	1577	1529	1653	2083	1606	1694	1392	1029	997	1759	1378	1491	1214
KLTH0A06666g	9062	11785	12993	15315	5412	4988	7602	6047	9090	6551	8689	8105	11805	6744	9392	8064	9688	12782	10877	8378	18043	14883	8073	19289	7988	6955	6115	9083	9615	6134	6218	6438	8573	10152	8084	8225	8178	10552	9144	12328	15729	16075	14919	12818	8896	20111	16274	11214	9482
KLTH0A06688g	484	536	698	749	467	383	651	387	608	378	567	731	661	441	1301	1108	1352	760	676	562	566	586	537	539	901	774	667	896	953	651	697	708	955	647	743	697	689	933	855	1010	1454	1400	1051	674	528	1087	965	1090	846
KLTH0A06710g	676	397	349	512	488	357	586	725	990	742	826	1242	936	560	1304	1202	1733	511	509	385	669	597	718	647	985	720	647	863	850	550	687	534	891	642	729	452	624	1031	923	958	1095	1041	865	523	509	899	790	942	936
KLTH0A06732g	451	863	1023	1059	1347	972	1460	495	645	400	643	607	778	414	1450	1287	1412	1521	1264	1048	848	678	520	663	1145	969	821	1197	1174	878	1181	900	1193	1517	2246	1967	2280	1741	1861	2305	1748	1443	1138	660	1196	940	916	1393	1291
KLTH0A06754g	695	649	666	746	1345	825	1081	582	773	374	671	823	747	456	1049	1004	1146	1292	1177	914	1230	924	721	866	1405	1160	791	1126	983	614	1330	736	1106	1198	2498	1790	1921	1468	1803	2001	1977	1356	863	863	837	1402	1032	1611	1320
KLTH0A06776g	1839	1087	1258	1851	1628	1430	2061	1917	2633	1833	1512	1558	1951	1151	1703	1868	2015	2269	1920	1553	1353	1256	1377	1284	2132	1472	1337	2229	2357	1998	1531	1197	1537	1415	2333	2130	2206	2715	2924	2820	2703	2340	2347	1199	1256	2114	1650	2283	1989
KLTH0A06798g	321	328	336	432	408	338	556	435	548	335	284	370	328	144	714	584	792	505	499	457	461	370	261	430	694	492	407	618	633	405	525	434	486	514	563	405	735	598	716	633	626	540	365	277	331	551	363	499	410
KLTH0A06820g	529	542	469	620	530	349	591	330	433	313	624	727	704	406	634	581	777	740	601	378	513	485	588	438	541	423	310	501	529	254	522	408	550	963	1005	768	1000	1328	1192	1015	844	768	672	427	879	712	579	584	614
KLTH0A06842g	1143	732	793	980	1002	761	1076	1070	1531	883	1417	1508	1513	954	1667	1511	1647	1606	1472	962	972	899	1092	876	1666	1244	968	1791	1756	1037	1452	952	1416	1309	1113	1147	1479	1730	1540	1715	2314	1866	1368	1049	665	1517	1097	1816	1518
KLTH0A06864g	3646	3230	3606	5288	3588	3288	4791	3412	4860	3527	4342	3385	6088	3298	3615	3140	3894	4309	3776	3634	4064	3461	3235	4039	4847	4348	3968	4421	4629	3899	2849	3876	4461	3406	5338	6841	7372	6056	5381	6996	6529	6102	5301	3394	3252	5212	4086	5203	4604
KLTH0A06886g	1206	1538	1856	2270	761	601	1186	660	1001	746	1309	1152	1602	983	2121	1966	2324	1604	1397	1136	2136	2103	1090	1945	1839	1758	1560	1624	1793	1215	1543	2038	2361	832	717	830	863	951	812	1026	3652	4111	3992	2081	756	3037	2639	2618	2211
KLTH0A06908g	1872	1552	1684	2337	1276	1113	1586	2052	2811	2036	2309	1937	2839	1541	2910	2631	3220	1795	1642	1478	2161	1927	1752	2287	2195	1993	2006	2118	2250	1887	1628	1773	2186	1198	1521	1658	2378	1597	1752	2322	2728	2772	2455	1292	1200	2151	1770	2640	2487
KLTH0A06930g	920	1136	1017	1215	1034	945	1466	744	1263	817	1073	1050	1536	921	1353	1371	1667	1138	1099	832	1179	1061	1154	1178	1622	1443	1158	1618	1854	1179	1541	1335	1930	1421	1597	1157	1745	1213	1226	1503	1390	1435	1142	1029	1319	1606	1301	1350	1131
KLTH0A06952g	2418	3472	3707	4664	1759	1785	2752	2930	4242	3083	2197	1835	3299	1795	2818	2478	3074	3654	3347	3026	2304	2397	1906	2647	5216	4146	3841	4300	4853	4203	2955	3769	4285	2088	2535	3591	3815	3491	3335	3374	3963	4163	4639	2476	2119	3581	2864	4644	4122
KLTH0A06974g	4785	3949	4736	6355	5152	4566	6137	4482	6615	4568	5578	4886	7115	4068	7145	6403	7310	6568	5700	4907	5205	4790	3990	4748	6520	5602	4825	5934	6445	4828	4728	4522	6283	4366	7100	7578	8886	7649	7283	8473	10655	9101	7641	5566	3732	9046	7254	8159	7201
KLTH0A06996g	2034	2281	2597	3644	3612	3197	5491	2951	4496	3064	3115	2902	3562	2474	6977	5997	7463	3612	3556	2394	3854	4555	2119	3811	4828	4143	3489	5767	6340	3816	3382	3635	5214	4309	3931	4210	5888	5123	4469	5089	8130	7555	6468	4284	3441	7162	5909	6216	5608
KLTH0A07018g	1057	1308	1409	1366	990	727	1139	864	1068	679	1243	1767	1433	1021	3324	2645	3228	1871	1564	1299	1020	1034	1295	1072	1614	1109	810	1547	1420	992	1310	1002	1496	1309	1332	1628	1762	1515	1711	2216	2321	2286	1603	1193	1276	1667	1275	1390	1212
KLTH0A07040g	598	288	376	450	536	418	668	406	474	323	611	865	664	424	786	730	856	456	462	356	436	485	797	392	575	446	497	674	709	517	455	456	617	605	387	396	710	781	751	597	568	527	430	337	496	581	474	654	535
KLTH0A07062g	406	428	458	546	199	147	220	290	384	238	498	616	578	304	360	340	412	623	674	486	565	409	419	396	350	353	285	423	474	329	457	326	494	231	253	241	268	207	205	280	823	825	557	358	177	624	545	619	532
KLTH0A07084g	426	570	628	795	586	320	462	881	1162	696	555	510	651	419	1188	1139	1131	1060	944	752	1033	787	414	933	1380	1063	959	1185	1122	881	1096	878	1298	420	944	826	846	698	715	1062	1437	1031	867	723	342	1086	713	1428	1308
KLTH0A07106g	733	1026	1181	1650	1175	803	1297	1078	1581	917	723	720	808	528	1273	1090	1462	1730	1502	955	1137	1165	646	1191	1344	1043	845	1786	1876	1416	1048	940	1016	840	1120	839	1339	1286	1420	1232	1893	1505	1323	1059	881	1691	1278	1949	1790
KLTH0A07128g	1541	4061	4967	7470	5153	4327	5594	3271	5011	3415	2814	1919	3166	1987	5414	5347	6319	4007	3948	2884	5010	5415	1961	5069	4715	4446	4043	4541	5567	4072	2509	3547	3942	2831	5116	4493	7445	3908	4625	6782	6070	6302	5082	3430	3225	5443	4487	6988	6124
KLTH0A07150g	547	605	773	1039	967	757	1249	977	1434	1019	914	824	884	592	2687	2599	3272	1223	1077	618	1137	1417	658	1166	1129	997	853	1681	1808	891	784	940	1245	931	754	607	1007	938	867	1015	2102	2164	1793	1396	750	2252	1953	1925	1745
KLTH0A07172g	386	419	317	549	388	360	341	570	838	516	462	376	630	346	532	385	445	793	657	639	382	270	311	313	931	748	611	598	639	459	690	663	741	271	571	585	598	494	480	712	590	572	439	412	242	708	467	437	449
KLTH0A07194g	1662	1400	1398	1976	1609	1489	2139	1565	2381	1779	1576	1660	2269	1277	2262	1757	2166	2275	2030	1617	1555	1165	1462	1340	1882	1442	1164	1769	1849	1170	1823	1506	2002	1834	2639	2589	2540	2566	2201	2589	3212	3068	2727	1725	1644	2888	2160	2324	1767
KLTH0A07216g	742	867	824	1271	620	724	860	843	1132	812	806	662	1055	642	1230	1012	1230	1356	1279	1077	972	829	672	913	838	632	592	671	849	643	870	884	1230	591	1055	1127	1241	706	723	920	1301	1213	1074	744	485	1274	946	1483	1225
KLTH0A07238g	1576	1732	1836	3004	2278	1722	3077	2677	4035	2900	2521	2178	3020	1948	4905	4197	4989	2720	2467	1494	2556	2645	2054	2414	2551	2214	1905	3430	4019	2252	2804	2334	4011	2818	2130	1469	2856	3239	2522	2842	8556	7485	6206	2267	1941	3726	2843	5775	5357
KLTH0A07260g	760	1001	1410	1657	684	613	866	1354	1819	1233	766	890	1004	559	1384	1405	1701	1833	1756	1258	1296	1081	777	1251	2666	1976	1661	1955	2095	1688	2127	1497	1981	958	815	646	1034	1269	1266	1303	1323	1179	1037	1180	904	1821	1519	1447	1216
KLTH0A07282g	1965	1623	1595	2160	1650	1355	2017	2308	3019	2163	2470	2905	2827	1625	3610	3825	4277	3482	3103	1922	2249	2396	2244	2060	3004	2362	1752	3080	3413	1934	2515	1883	2904	2214	3011	2274	2895	3032	2818	2728	5441	4994	3930	4007	1493	6377	4986	4151	3329
KLTH0A07304g	399	363	476	593	370	263	491	584	835	591	475	512	588	319	1192	1003	1356	987	753	579	612	519	453	480	942	856	605	928	1136	555	773	673	1058	557	659	472	576	731	691	543	1388	1252	871	788	433	1367	1012	1165	959
KLTH0A07326g	325	537	550	772	937	725	1026	499	733	465	389	309	421	268	1071	876	1149	1141	1019	598	877	854	330	839	1107	894	786	835	873	711	967	733	1109	998	1243	780	1123	848	916	947	1124	941	912	1065	635	1633	1312	865	786
KLTH0A07348g	1163	1409	1903	2232	1730	1435	2789	1903	2725	1884	2368	2291	2664	1790	8072	8394	10228	2985	2683	1869	2929	3372	1595	3317	2395	2214	1698	3693	3947	2184	1947	1955	2940	2613	1264	1255	2012	2297	1988	2107	5575	5337	4844	3517	1644	5978	5017	4867	4379
KLTH0A07370g	341	509	685	1107	490	328	587	994	1413	832	293	290	437	228	3640	3799	4810	1121	947	651	1207	1279	291	1034	1255	855	819	1197	1216	1022	1029	633	1021	350	413	224	378	507	467	407	1300	1098	1031	941	292	1350	1113	1344	1051
KLTH0A07392g	457	500	511	613	598	423	701	454	657	435	397	531	513	365	526	513	549	583	494	378	576	515	449	564	485	338	305	584	585	394	648	458	846	632	1072	785	949	740	722	810	914	759	683	322	562	625	587	659	547
KLTH0A07414g	381	386	388	558	413	338	402	515	653	426	389	388	411	261	582	591	679	712	678	550	551	474	339	492	686	451	378	520	563	353	618	453	615	395	761	735	885	526	609	932	890	750	621	441	311	771	605	574	572
KLTH0A07436g	279	246	381	266	271	209	319	248	310	180	226	264	316	225	650	505	579	408	460	297	457	420	277	381	460	309	296	308	363	185	472	274	470	298	648	559	595	368	400	527	694	560	357	390	275	572	463	349	264
KLTH0A07458g	1828	2557	2586	3510	1852	2157	2817	2285	3471	2745	2603	2135	2958	1896	2614	2473	2834	2540	2352	2194	2864	2132	2037	3988	3017	2566	2727	3668	3815	3518	2347	2357	3135	1857	3431	3568	4124	4011	3656	4910	3967	3476	3603	2050	2023	3271	2630	3597	3059
KLTH0A07480g	3150	2800	3255	3954	2134	1867	2754	1837	2487	1609	3705	3809	4629	2440	2721	2835	3406	3031	2735	2158	3200	3442	3771	3116	3578	2703	2290	3730	4563	3082	2880	2509	3474	2196	3209	2317	3560	2701	3165	3152	3938	3448	3293	2635	1900	4218	3465	4272	3322
KLTH0A07502g	3951	3134	4221	5618	3258	2806	4731	2537	3519	2627	4380	4585	5577	3087	5013	4758	5490	5412	4639	3434	3672	4084	3973	4080	4214	3598	2875	8422	8963	6926	3954	3022	4728	4530	4423	4327	4918	6217	4876	5608	8037	6680	6189	5127	3632	8440	6739	8461	6992
KLTH0A07524g	1442	1572	1427	1776	1577	1237	1694	1288	1665	1094	1577	1654	1706	1133	2014	1824	2343	1836	1938	1535	1763	1465	1319	1790	1972	1543	1358	1787	1933	1426	1802	1369	1931	1559	2224	1920	2286	2250	2128	2535	2475	2250	1965	1195	1444	1937	1556	1923	1665
KLTH0A07546g	2133	1541	1714	1913	1832	1690	2610	1438	2140	1406	2547	2192	3219	2092	2250	2129	2573	1778	1746	1233	1703	1883	2133	1751	2324	1891	1581	2320	2517	1928	1758	1824	2664	2240	2204	2013	2439	2108	1910	2341	2637	2421	2194	1547	1764	2583	1870	2604	2230
KLTH0A07568g	538	781	676	952	500	409	642	518	836	512	504	522	578	349	958	812	940	997	939	707	682	687	514	728	1030	968	846	925	1081	909	714	686	1009	552	674	611	951	850	785	859	1130	841	750	576	493	851	653	1086	749
KLTH0A07590g	5424	2697	2745	3514	2057	1660	2676	2979	4279	2625	4605	4926	5617	3637	11006	10555	13725	6199	5705	3564	3592	4012	4763	4135	4545	3090	2089	5030	5030	2502	2546	2092	3110	5431	2367	2621	3009	3840	3330	3539	6970	6470	4718	7605	2510	11825	9244	6503	5681
KLTH0A07612g	432	470	487	548	591	479	797	502	641	324	536	625	513	388	1568	1365	1669	786	771	501	559	449	352	491	893	709	596	760	864	525	999	717	1092	636	936	1061	1091	830	878	1046	748	731	580	532	525	752	522	1166	926
KLTH0A07634g	1285	1609	1655	1760	883	663	766	1291	1901	1067	1862	1834	2263	1343	3217	2866	3645	1727	1739	1422	2189	2033	1422	1970	2478	1863	1658	2354	2366	1559	1784	1530	2166	723	1267	1169	1583	736	801	1436	2766	2501	1715	1658	600	2571	1941	3266	2781
KLTH0A07656g	1458	1192	1330	1254	1042	700	1109	1061	1493	907	1272	1467	1614	797	1922	1905	2158	1715	1671	1191	1392	1191	1206	1124	2000	1469	1153	1748	1793	1253	1605	1161	1584	1371	1645	1614	1838	1466	1623	1996	2662	2113	1723	1280	948	1785	1445	2507	2164
KLTH0A07678g	2889	4067	3636	4090	5756	3500	4793	2747	3892	2116	2639	3516	3319	1834	6635	5677	6415	5823	5214	3906	4122	2807	2957	2910	5502	3784	2543	3668	3476	2256	4344	2732	4070	6638	10554	6881	7884	5836	6188	8099	5838	3569	2417	3764	4007	5978	4289	7424	5866
KLTH0A07700g	1264	1580	1683	1620	1475	1326	1837	1087	1437	929	1553	1184	1866	1111	2644	2218	2752	1509	1334	1024	1967	1740	1110	1904	1847	1317	1066	1383	1452	1024	1358	1272	2034	2352	3392	2787	3001	2588	2976	3566	2513	2115	1853	907	2055	1583	1307	1596	1410
KLTH0A07722g	207	138	575	227	89	59	56	257	293	177	477	247	628	219	160	107	142	2293	3356	2097	349	365	171	249	96	48	31	172	208	98	18	42	65	44	150	92	96	112	126	204	442	472	325	422	83	620	591	67	79
KLTH0A07744g	469	6087	7327	8227	2217	1738	2754	300	362	235	561	621	581	392	6848	6082	6762	7234	6548	4785	6288	6420	545	5971	7687	6137	5242	7642	7875	4613	6530	6358	9548	3327	2757	2283	3272	2687	2178	2579	11663	10031	7435	6670	2733	10099	8016	9894	8903
KLTH0A07766g	415	957	1274	1456	714	518	1012	239	275	169	354	446	424	261	901	818	1029	1262	1276	865	1246	1294	389	1173	1039	811	754	1195	1408	893	1210	1015	1373	724	887	603	925	669	660	715	1519	1259	1126	984	583	1335	1118	1186	1129
KLTH0A07810g	122	38	50	54	43	28	58	58	115	55	37	39	54	25	531	423	477	107	87	19	180	125	35	167	403	281	225	381	303	203	1283	322	522	0	84	71	50	0	0	0	58	47	16	19	0	30	18	45	9
KLTH0A07832g	152	0	30	0	5	2	2	4	12	4	281	210	317	146	8	9	21	17	19	12	180	192	261	279	4	2	0	10	4	8	4	7	9	0	6	14	14	0	0	0	0	0	0	19	0	34	27	3	1
KLTH0A07964g	13516	22810	22699	37215	41766	38209	49401	20045	28634	18970	15894	9237	22246	11696	23863	21051	25037	12664	11226	8099	50834	41362	9754	50707	21817	17185	14460	25865	28846	20358	18781	19858	27219	0	100278	86525	96431	0	0	0	19993	17606	14246	12381	0	17994	14411	68907	58287
KLTH0A07986g	6474	1233	1203	1786	1311	1018	2054	2696	3768	2745	3704	3506	5715	2603	3027	3230	3700	792	658	479	2684	3079	3933	2877	3975	3136	3267	4030	4348	3377	2184	2156	2701	0	1684	1651	1725	0	0	0	1912	1884	1495	183	0	402	243	5429	4687
KLTH0A08008g	2996	64	68	43	5257	4335	9286	404	623	397	2870	2495	4447	2379	1888	1535	2063	75	39	43	251	442	2889	316	104	80	63	59	58	59	76	93	156	32426	376	588	499	23900	19009	22528	324	236	211	76	26596	156	141	14278	11732
KLTH0A08052g	0	0	0	0	0	0	0	0	0	0	0	0	0	0	0	0	0	0	2	7	33	24	0	44	0	0	0	0	0	0	0	0	0	0	0	0	0	0	0	0	0	0	0	11	0	20	9	2	2
KLTH0B00110g	0	21127	28493	32109	0	0	0	0	0	0	0	0	0	0	12974	12619	14071	39659	34134	29284	32344	34916	0	31527	44661	35916	31182	33353	35798	28818	23534	36651	38407	0	7522	5314	6470	0	0	0	58143	48764	42400	23153	0	34447	26527	74534	54875
KLTH0B00132g	0	4899	6884	7212	0	0	0	0	0	0	0	0	0	0	953	1039	1114	11480	10374	8188	3868	3824	0	2633	2323	1702	1285	963	1075	925	1279	1178	1135	0	66	262	46	0	0	0	15540	11093	8061	3284	0	5002	3627	12556	9851
KLTH0B00154g	1	265	379	187	13	4	0	0	0	0	0	2	0	2	390	319	390	1860	1435	1244	527	356	0	279	447	281	226	121	137	134	139	108	71	11	16	6	10	177	136	111	2145	1953	1079	668	12	838	672	169	127
KLTH0B00176g	6	55	118	56	0	0	0	5	13	11	9	4	14	4	34	32	52	692	488	474	1217	1212	6	1014	54	47	34	44	63	40	28	51	37	55	6	9	3	109	123	99	471	586	519	842	35	1275	1012	108	60
KLTH0B00220g	923	4813	4945	6676	2926	3326	3359	275	342	235	860	500	1394	850	35976	29521	36015	15673	14225	15789	44806	33346	544	48156	30423	25299	27801	14732	15877	16752	16295	18739	25820	992	1092	1229	1814	3367	3904	5540	13322	15693	13492	29404	1995	39331	33528	29509	24194
KLTH0B00264g	71	62	112	143	1	2	9	13	20	18	50	57	90	40	422	387	484	120	135	115	688	598	72	574	572	524	482	255	276	238	416	360	503	0	14	11	2	0	1	0	148	114	140	230	0	291	298	206	156
KLTH0B00286g	0	218	162	213	0	0	0	0	0	0	0	0	0	0	185	127	207	172	173	117	373	343	0	409	108	63	76	79	70	43	89	58	86	0	0	0	0	0	0	0	343	313	201	289	0	500	385	451	292
KLTH0B00308g	3121	404	546	467	105	80	216	272	392	267	3915	3787	4336	2576	1132	974	1345	733	718	410	1352	1518	3616	1347	529	408	348	532	604	350	261	308	422	231	55	46	183	194	212	129	2578	2233	2339	2191	135	3483	2798	1258	1052
KLTH0B00330g	158	510	381	675	443	334	483	58	61	33	161	190	204	106	749	613	780	847	786	428	1495	1244	158	1516	508	365	362	537	550	458	451	346	640	419	820	659	828	716	738	631	1633	1145	946	644	443	1145	905	1320	1233
KLTH0B00352g	546	250	304	620	684	501	754	264	364	277	560	458	714	366	1415	1112	1562	723	761	422	843	754	520	846	933	660	597	1100	1241	900	1131	657	1139	793	1021	626	1036	1240	1209	1007	896	594	535	474	559	731	617	954	829
KLTH0B00374g	1930	6604	7116	10151	3095	2135	3588	2702	3518	2249	2044	1667	2405	1362	10855	9648	11879	8262	7113	4810	11755	10943	1736	10173	12344	9731	8647	13757	14656	11993	13519	12982	16413	3065	4117	2406	3229	5389	5176	4583	11448	9513	7841	12904	3807	20582	15396	17521	13728
KLTH0B00396g	5508	9481	10678	17286	5226	4365	6509	5621	8418	5617	14056	7578	15807	10760	14160	14792	16712	33609	29599	21816	18141	19008	7153	17478	12513	11068	9568	14671	16989	10932	5475	6939	9316	8617	10821	6758	9134	10599	9873	8842	17169	14009	12205	10525	9704	15304	12464	37579	29888
KLTH0B00418g	1971	779	1002	1232	452	347	631	790	1010	709	1088	1351	1197	733	975	795	943	1031	841	714	1269	1226	1081	968	924	813	649	1349	1490	1033	815	925	1426	433	386	480	550	345	281	376	1891	1617	1148	1183	322	1737	1409	1575	1296
KLTH0B00440g	907	642	908	984	719	617	1306	371	455	278	565	505	709	369	1691	1304	1652	339	326	390	689	534	382	643	888	713	882	859	945	790	656	756	1122	29	288	1264	625	100	155	272	945	815	640	437	49	759	589	594	500
KLTH0B00462g	6183	3460	6298	7843	4970	6116	7342	521	576	416	146	67	439	101	722	567	812	5006	4328	4304	4248	1773	359	2476	8556	8738	10167	1376	1223	3128	286	924	426	99	2060	29756	4071	1579	3105	5861	330	286	204	683	546	923	821	464	282
KLTH0B00484g	4186	1261	2124	1876	898	891	887	99	144	67	73	67	124	62	420	349	389	2078	1492	1824	196	115	132	107	744	657	671	192	198	257	146	160	218	18	362	7406	491	314	374	539	47	32	17	59	14	140	123	78	115
KLTH0B00506g	17241	2571	4403	4512	8127	7957	8841	223	276	196	70	78	552	56	1859	1429	2065	3863	2753	2844	2353	614	533	1107	4452	4052	3431	1294	1237	1575	615	932	926	81	5817	61712	5640	3513	5216	7897	67	40	58	179	362	209	178	607	428
KLTH0B00528g	22212	6332	11950	10946	5887	7144	7642	633	759	576	418	577	1531	309	970	800	985	10192	8523	7662	2079	940	1456	1245	8140	7942	7449	1649	1479	2062	487	899	794	82	2208	29922	3083	1273	2502	4043	265	205	216	377	241	548	515	991	663
KLTH0B00550g	11451	2822	3820	5083	8713	9437	10869	389	419	337	64	50	609	49	262	234	282	5818	4089	4689	3109	1295	303	1565	6533	5947	6581	1222	884	2273	156	757	221	17	2763	38379	4450	930	2194	3599	102	67	66	241	177	416	365	162	93
KLTH0B00572g	832	2455	3186	4297	164	151	196	710	970	762	629	521	836	506	605	533	616	1283	1062	1046	784	689	333	672	479	454	373	429	457	339	560	561	741	8	489	595	484	7	4	8	1114	802	663	531	2	1027	711	1172	1041
KLTH0B00594g	412	1658	1662	2398	15	9	9	414	667	438	614	622	787	449	1617	1407	1735	1996	1626	1389	2098	2135	327	2220	2325	1784	1739	1727	1797	1483	2022	2096	2563	0	19	26	2	2	6	0	4640	3787	2928	1617	0	2470	2084	2498	2138
KLTH0B00616g	64	73	62	97	111	113	281	10	34	14	65	35	79	43	38	25	41	67	112	69	648	451	33	762	187	182	120	188	151	119	488	387	712	27	9	13	9	9	19	25	663	481	400	899	21	1588	1187	42	33
KLTH0B00704g	425	0	0	0	327	285	505	111	199	125	540	442	692	348	0	0	0	0	0	0	1023	1329	393	859	0	0	0	0	0	0	1	0	0	445	192	211	231	510	451	562	0	0	0	2041	440	3398	2703	805	646
KLTH0B00770g	0	0	0	0	62	57	121	0	0	0	0	0	0	0	59	34	44	38	35	18	37	43	0	67	16	21	30	19	25	12	49	35	48	254	47	64	48	189	225	151	41	34	22	54	183	90	64	0	0
KLTH0B00836g	2758	3974	4503	6474	3320	3513	4111	595	746	452	482	795	769	313	590	628	744	9752	8454	11536	2376	1394	974	1347	4007	3110	2526	1782	1606	1550	1450	1413	1286	2384	3340	6330	3830	3519	4544	5349	1729	1347	1044	2190	2272	3053	2306	4079	3307
KLTH0B00858g	9145	3443	3715	4292	8715	6426	6802	5458	7413	4294	6060	8325	7476	3530	3664	2706	2687	9306	8530	5779	3877	2657	6760	2727	7163	4858	3260	5356	5251	3107	9575	3945	6314	7900	17749	11698	12775	14889	10854	12041	11967	8149	4398	5854	5311	9466	6680	8935	7484
KLTH0B00880g	417	406	496	486	427	343	687	193	293	180	546	416	702	354	755	715	726	628	608	482	676	624	415	556	672	548	505	1048	994	695	523	591	898	880	523	635	726	735	656	858	1291	1320	1026	510	660	1003	695	908	698
KLTH0B00902g	1178	1383	1415	1891	1157	1023	1335	1336	1848	1172	1310	1348	1528	876	1984	1800	2113	1325	1312	1302	1652	1280	1174	1618	2419	1920	1839	1654	1987	1491	1643	1764	2020	720	1211	1508	1526	1028	1108	1665	3110	2495	1746	1640	557	2522	1937	2687	2425
KLTH0B00924g	3131	2715	3579	4436	1700	1529	2329	2899	4189	2883	4383	4620	4913	3111	4634	4153	5002	4782	4433	3573	4954	5166	3467	5317	4608	3898	3676	4879	5805	3733	3424	3581	5119	1424	1861	2207	2825	1779	2053	2332	9849	9588	8173	5121	1221	8223	6518	6244	5513
KLTH0B00946g	2459	3410	4218	5474	2030	1878	2792	2205	3725	2509	3466	3079	4115	2526	5404	5085	5928	5082	4401	3558	6161	6516	2834	6632	5801	4758	4659	6216	7015	4737	4208	4463	5899	2106	2904	2691	3687	2470	2456	2912	8162	7562	6882	4055	1914	6500	5389	7498	6539
KLTH0B00968g	1477	1365	1804	2252	1250	1148	1219	2430	3221	2442	2285	1719	3372	1772	2607	2328	2557	2439	2404	1946	4357	2937	1426	4998	3523	2650	2403	1843	1846	1520	2495	2072	3550	1059	2396	1771	2587	1079	1281	1631	2410	2227	1684	1737	811	2591	1851	2263	1991
KLTH0B00990g	2069	1471	1843	1731	1734	1310	2089	1540	2062	1400	2642	2725	3170	1798	4113	4161	4802	1818	1895	1229	1985	1850	2067	1930	2051	1668	1380	2073	2110	1480	1779	1460	2214	1967	2261	1979	2415	1776	1724	2182	3076	2927	2521	1729	1413	2642	2183	2573	2352
KLTH0B01034g	2841	1461	1631	1705	1348	1131	1314	2730	4095	2537	3091	2810	3970	2472	3691	3596	4053	2834	2470	1739	2139	1790	2387	1832	2604	2045	1702	2256	2198	1691	1846	1781	2327	1390	2181	2306	2437	1834	1716	2144	3299	3022	2325	1742	1239	2666	1900	2574	2341
KLTH0B01056g	241	224	348	371	217	155	287	323	460	258	587	607	526	359	612	655	784	445	494	343	270	287	461	235	538	392	341	498	676	339	540	399	536	226	293	187	273	205	188	171	642	561	455	392	132	523	449	636	562
KLTH0B01078g	9831	8053	9963	13094	7160	5925	8512	6952	9930	6720	15175	12426	17185	11184	9749	9309	10536	13063	11372	9203	9448	9492	10259	9947	11401	9325	8636	10646	11122	9383	10559	9352	14099	7350	10935	10726	13024	10233	9775	10301	14660	12620	11555	8373	5334	14419	10510	15055	13601
KLTH0B01100g	1500	2546	3089	4457	2633	2617	4013	2564	3956	2803	1837	1431	2304	1557	3683	3321	3967	2958	3082	2270	2389	2509	1389	2341	4555	3870	3780	5988	6689	6045	3157	3970	5280	3502	3050	3362	3896	4704	3933	5574	4093	3688	3415	2759	3103	4228	3117	3642	3343
KLTH0B01122g	5009	3357	3994	4971	1936	1833	2835	5853	9046	6243	5777	6020	7181	4410	10369	8469	9975	3831	3643	2514	3981	4108	4758	4279	8762	7569	6721	8647	9772	6963	8057	7664	11185	2188	3849	2758	4048	2260	1688	2176	5203	5007	4344	3510	2143	5931	4938	6706	5989
KLTH0B01144g	1636	989	1120	1487	921	687	1027	1300	2081	1396	2205	1810	2712	1660	2113	2022	2278	1731	1540	1027	1682	1537	1612	1683	2034	1584	1349	1852	1997	1198	1885	1549	2144	774	1584	1376	1720	1022	1127	1245	2426	2130	1506	1109	624	1855	1397	2268	1989
KLTH0B01166g	2138	1041	970	1352	226	248	251	0	0	0	1656	3973	1324	1223	1265	1089	1286	13084	9309	4255	4417	3619	2399	3556	341	295	330	926	1102	396	2891	436	1009	941	105	122	135	171	127	170	12438	4081	3131	8726	198	11098	9518	3704	2943
KLTH0B01188g	94871	143574	163416	249045	132917	116967	165969	108917	150736	105928	190497	145111	220455	138132	180324	175200	209764	157230	142009	113816	131114	141546	120998	127874	193642	166468	170764	217269	218970	151320	166916	165211	233211	87709	231258	192806	232975	134438	122631	161402	270457	213317	182441	112752	80847	181902	148190	251514	218289
KLTH0B01210g	558	1371	1672	2348	316	288	509	625	834	598	1445	637	1542	942	1012	989	1135	926	960	691	903	921	678	972	950	794	761	891	1029	736	708	802	1105	584	425	320	616	666	723	816	1786	1436	1465	574	515	1112	790	1544	1325
KLTH0B01232g	2166	2092	2570	3791	1741	1304	2225	1670	2406	1711	3239	1842	4188	2464	3583	3411	4026	2582	2265	1739	3035	2967	1986	2978	2418	2227	1749	3036	2988	2117	2034	2056	2913	2305	2321	1968	2738	3523	3269	4060	5672	5448	4211	2367	2408	3804	2711	3638	3143
KLTH0B01276g	16751	19630	25570	28609	15553	16411	24574	11385	17228	12784	21710	19308	30931	16894	12744	11230	12999	21822	21233	17706	12090	11584	18210	12547	22103	18110	16909	21086	23362	16316	15542	16561	22928	24978	18773	22760	22939	24193	24177	32298	28224	24257	21384	13992	20004	24355	20398	33949	31344
KLTH0B01298g	1049	1188	1781	2103	1651	1315	1570	1113	1588	1146	1479	1268	1660	961	2446	2162	2580	2178	2064	1400	1319	1356	1181	1093	2135	1489	1246	2453	3039	1408	1815	1321	2115	1485	1615	1331	2192	1382	1558	2069	2166	2023	1712	1294	1273	2323	1554	2626	2369
KLTH0B01320g	3208	2238	3425	3420	2734	2300	3476	2018	2989	2070	3807	4014	4766	2839	2790	2613	3028	3289	2982	2079	2269	2529	3556	2063	3397	2480	2102	3811	4456	2618	2815	2549	3925	3570	3824	2663	3876	3638	3250	3730	4335	4148	3589	2563	3277	4156	3303	5173	4346
KLTH0B01342g	3042	3200	3699	5010	2361	2358	3251	2228	3582	2432	4413	3261	6393	3705	2058	1712	2171	3094	2520	2292	2680	3008	3327	2939	3506	2913	2890	2795	3151	2412	1822	2528	2757	2788	3326	3040	4011	3351	3519	4406	4558	4594	4245	2208	2461	3456	2666	3910	3703
KLTH0B01364g	1699	3016	3431	4641	1567	1545	1909	2097	2957	2226	1781	1228	2431	1310	1419	1159	1436	3079	2732	2594	2726	2612	1319	3009	1347	1236	1255	852	938	831	2010	3693	3712	1754	2642	3304	3961	2734	2611	4636	3891	3707	3417	1775	2075	2991	2029	4149	3544
KLTH0B01386g	6129	7790	8262	11202	4619	4566	5169	6762	9275	6603	5822	3465	9410	4659	2150	1735	2036	6497	5754	5377	5956	5893	3173	6283	2438	2125	1888	1479	1682	1504	4386	9685	9383	4603	10226	12908	15311	7733	7928	15335	7900	7366	6850	4459	6549	7033	4960	10879	9407
KLTH0B01408g	986	1089	1494	1525	976	970	1381	1107	1419	957	1276	1034	1963	1035	597	758	760	1113	926	872	991	826	1007	1044	1298	1040	1014	1389	1452	963	718	957	1178	1280	1377	1337	1305	1212	1141	1609	1741	1865	1592	901	1145	1231	1038	1346	1208
KLTH0B01452g	793	384	573	749	481	432	677	656	876	707	1589	1564	1585	1036	1035	1261	1322	793	658	775	1058	1086	1234	1144	726	678	520	876	1058	572	584	643	1101	750	310	502	620	684	545	691	1605	1442	1217	856	459	1326	1157	833	806
KLTH0B01474g	2106	1404	1751	2642	629	560	764	1894	3023	2066	3191	2181	3957	2282	677	642	729	1540	1340	1206	1581	1908	2389	1467	1844	1553	1348	1793	2008	1666	576	752	994	351	654	876	783	823	722	947	1631	1624	1585	1232	444	2001	1762	2453	1947
KLTH0B01496g	9533	10813	15973	20469	10541	9179	13804	13084	18873	12487	18921	14497	19600	12693	15210	14597	16470	18741	16267	13414	10895	11490	14124	10712	19004	15539	12788	24785	28283	16957	16200	15022	19779	11863	12681	5722	13961	12035	11504	13473	18619	17024	13440	13842	8912	23608	16736	30185	24197
KLTH0B01518g	7	96	149	177	18	34	60	6	5	5	14	9	18	10	79	91	84	142	155	129	195	218	5	233	93	52	78	51	73	35	50	64	76	28	32	55	53	33	52	49	284	260	243	188	32	243	179	202	109
KLTH0B01540g	2621	1913	2236	3736	2233	2226	3466	2120	3282	2419	4383	2812	5196	3380	2835	2388	2688	3257	3042	2693	2598	2844	2556	2616	4675	4011	3092	3985	4728	2710	3122	2894	4160	2686	3656	2875	3966	3623	3177	3578	5541	4843	4143	2537	2370	3920	3325	4784	4513
KLTH0B01562g	542	600	772	1331	505	467	689	334	515	395	969	597	1350	853	1442	1073	1332	1056	926	878	1388	1354	617	1385	1267	1067	930	1142	1174	902	957	1110	1229	727	842	762	881	786	824	1029	3001	2761	2228	1086	640	1807	1463	1380	1056
KLTH0B01584g	1300	1127	1616	2508	2176	2080	2825	2147	3178	2657	2119	1569	2248	1416	2230	1903	2197	2133	2057	1805	3027	3427	1262	3058	1728	1579	1493	2046	2390	1503	1054	1175	1428	1841	2213	2544	2996	3182	3027	3136	6418	6539	5598	2131	1575	3560	2694	2975	2481
KLTH0B01606g	6464	11167	13703	19340	10476	9168	11260	7821	11010	8100	8878	7049	11733	6273	10809	8565	9801	15176	13690	12285	11226	10356	6381	12095	13005	10838	9335	9980	10387	8100	7565	7662	9631	8620	11048	9496	11038	9176	10027	12650	18003	15298	14528	8531	5298	13924	10310	16642	13133
KLTH0B01628g	686	635	716	922	1163	799	998	698	818	435	676	772	763	422	1118	1057	1219	1539	1275	1009	837	773	589	738	1214	1004	702	1340	1296	765	1062	660	929	1169	1911	1251	1459	1376	1802	1612	1774	1304	770	721	603	1263	1025	1609	1162
KLTH0B01650g	703	406	592	774	509	386	671	559	743	496	1025	1158	1138	717	3543	3484	4085	845	848	487	1063	1254	840	1087	825	643	439	1290	1399	832	1347	815	1421	896	752	440	672	1012	811	780	1412	1295	1064	946	743	1442	1051	1544	1119
KLTH0B01672g	1382	611	745	857	1483	954	1591	846	1229	706	1173	1481	1320	791	1665	1668	2209	1599	1447	1025	1409	1583	1347	1322	1305	1058	842	1414	1502	890	1014	781	1258	1166	1156	804	1635	1740	1704	1765	2141	1936	1465	1206	1009	1980	1527	1622	1507
KLTH0B01694g	1227	1386	1445	1682	1335	1114	1788	1039	1546	1000	1583	1805	1954	1244	2329	1986	2558	2151	1916	1313	2418	2170	1613	2457	2106	1756	1587	2220	2368	1477	1830	1762	2255	2367	2171	1801	2083	2471	2178	2321	3650	3049	2339	1755	2065	2742	2193	2462	2337
KLTH0B01716g	1620	940	958	1357	1199	851	1406	1156	1465	970	1703	1969	1893	1231	1914	1874	2415	1801	1588	1193	1661	1568	1588	1472	1507	1209	1035	1526	1616	1016	1523	1272	1678	1222	1403	937	1476	1770	2134	1797	2471	2056	1806	1236	879	1944	1671	1855	1678
KLTH0B01738g	996	669	657	750	660	527	911	679	954	592	1085	1270	1278	805	1172	1046	1144	1362	1178	930	807	706	1051	786	849	809	751	847	868	654	838	789	1104	1110	1244	834	995	944	1104	1106	1235	1109	851	620	766	956	919	988	787
KLTH0B01760g	608	436	504	648	401	296	422	531	611	401	609	626	696	376	906	807	1171	832	805	563	789	701	577	696	821	598	617	768	860	617	575	556	659	455	454	463	664	619	596	605	1316	1201	977	627	411	1021	781	1111	986
KLTH0B01782g	683	492	492	554	255	259	557	296	432	340	636	591	926	487	403	309	405	592	506	447	411	365	565	386	529	388	394	430	460	411	370	382	497	397	493	613	536	639	630	574	658	615	575	310	450	484	403	649	574
KLTH0B01804g	714	523	543	802	828	573	879	505	592	385	633	670	746	406	1041	994	1267	1125	873	623	944	729	584	805	1048	889	709	778	939	749	1134	1074	1320	885	1579	1248	1401	1219	1293	1301	1504	1192	927	1005	796	1557	1367	1210	1107
KLTH0B01826g	142	175	207	238	125	85	187	106	178	99	150	179	152	113	242	315	295	340	303	300	332	299	158	293	201	215	200	201	210	196	229	190	256	313	196	171	233	373	288	315	565	493	418	316	225	537	358	399	381
KLTH0B01848g	1828	1606	1772	2193	1029	838	1360	1246	1861	1207	2268	2124	2705	1551	1993	2000	2445	1977	1774	1202	1898	2002	1977	1738	2032	1603	1523	1865	2060	1303	1505	1423	1998	1810	1303	1242	1806	2900	3102	3498	3225	3048	2623	1931	1922	3517	2674	3630	3116
KLTH0B01870g	2898	2292	3107	4029	2266	2660	4828	2764	4203	3393	4601	4204	5030	3513	4659	4093	4977	3119	2716	2600	4742	4391	3311	6487	3533	3126	3533	4337	4990	3878	2003	2753	3600	2064	1666	2122	2916	3382	3364	4317	4410	4767	5148	4400	2299	7460	6672	4713	4224
KLTH0B01892g	2584	1979	3043	3942	2184	1924	2917	1913	2809	1872	3593	3288	4419	2654	2424	2697	3026	4441	3584	3921	2504	2803	2717	2550	3758	3307	2923	2457	2581	1903	2125	1972	2736	2469	2787	2629	3132	3117	3083	3290	4361	3921	3245	2464	2128	3747	3133	3394	3077
KLTH0B01914g	16030	17540	29139	41892	13503	20610	20249	4879	7127	5609	16148	6796	28940	11437	1073	1510	1958	48243	42521	53135	58651	37042	21099	54381	44183	40296	40414	15907	18794	25135	8002	15561	14205	7811	15497	28656	25743	2783	5511	13068	11983	11531	10829	25008	9265	40468	31573	24084	21772
KLTH0B01936g	1835	3267	5263	6423	1716	1923	2760	630	1202	806	3091	2613	3691	2575	2003	1540	1642	7623	6641	5473	5508	5433	1969	8109	9383	7878	7668	5069	5340	5239	10382	15283	16829	1286	2448	899	2574	996	930	1147	10773	10644	9780	8287	1407	13770	10723	7302	6719
KLTH0B01958g	135699	110011	139067	157603	95902	103942	117452	141833	206112	165849	262754	216118	325312	202616	230455	213083	256085	108888	85348	94264	175031	149259	155869	192094	115398	108914	99902	148695	143950	99195	64137	115889	117879	72770	105497	220959	150288	77682	95705	163323	210332	194922	182060	173499	70044	275048	217633	148443	126776
KLTH0B01980g	4274	5432	6139	8331	4087	4389	7792	2048	3467	2671	4631	3388	6716	3753	2887	2457	2896	4198	3891	4002	4060	5030	3864	5132	5629	4887	5070	5725	6795	4777	3513	5024	6566	4856	4472	5390	7035	4801	5076	6819	6020	6442	6235	3307	4868	5310	4386	7951	7181
KLTH0B02002g	2508	2057	2390	2413	3303	2479	3229	2434	3163	1880	3535	4139	4017	2331	6307	5442	6774	4414	3869	2453	3507	3063	2930	2615	4220	3170	2503	3888	4005	2144	4122	2824	4527	4324	5434	3531	4680	3864	3784	4246	6735	5211	3421	3140	2661	4839	3461	5798	4895
KLTH0B02024g	816	508	525	918	981	794	1405	1095	1525	1059	1290	1029	1210	739	863	781	964	1239	1039	760	655	721	988	728	901	751	628	1203	1331	995	843	711	990	5633	1134	890	1245	8413	8615	10165	1369	1109	1043	690	6075	1078	850	1276	993
KLTH0B02046g	448	632	698	1107	449	340	484	611	1027	663	339	580	439	237	2881	2695	3133	1269	1121	978	2761	2434	370	2209	999	898	762	898	1012	780	1161	803	1480	572	560	449	660	499	645	637	1965	1429	1098	1927	365	2987	2172	2784	2453
KLTH0B02090g	1691	1001	1422	2253	1385	894	1752	681	890	664	1782	2263	2029	1312	4312	4045	4562	5333	4885	2101	7679	7316	1954	7764	5467	3870	2741	6685	7303	2889	14727	6585	10331	3014	1833	380	964	1797	1006	1092	4126	4386	3809	7708	2911	13140	10514	3810	3106
KLTH0B02134g	489	445	411	465	425	304	486	433	601	453	586	592	607	386	1099	824	928	509	504	426	612	466	468	500	812	589	502	604	544	303	527	394	764	753	756	594	756	700	787	856	1156	1010	734	450	567	892	632	882	764
KLTH0B02156g	3506	5147	6373	7594	5625	4997	6684	4185	5169	3294	3257	3271	4151	2364	6744	6454	7235	8475	7221	5937	10262	7509	2793	8599	17289	11790	8908	6275	6931	5549	13931	6906	8527	5147	18176	10080	13883	12864	12475	12036	8890	8632	7573	6198	5479	9309	7343	8671	7821
KLTH0B02178g	1076	513	564	651	773	540	771	632	942	501	1057	1305	1267	772	1851	1428	1814	933	642	556	857	906	1091	755	1082	904	679	1498	1658	973	724	633	986	989	939	724	1157	1119	1225	1282	1898	1871	1884	1227	935	1933	1635	1481	1317
KLTH0B02200g	2551	3866	4216	4463	3618	2892	4984	2106	2826	1897	3556	3526	4063	2217	4227	3913	4755	4929	4754	3490	4196	4227	2770	4276	4952	3599	3229	4669	4813	3185	4606	3818	6078	5431	4465	3743	5354	4378	4124	4847	5258	4391	3538	3291	3193	5351	4001	5807	4833
KLTH0B02222g	4737	9746	11851	17831	6460	8258	17351	4535	6411	4705	4930	5256	6050	3641	5028	4477	5464	10373	7983	7113	5900	6797	4283	7019	5571	4844	4811	6314	7224	5501	4519	5513	7453	19857	7670	8936	15498	21780	20850	25818	9466	8720	8097	7760	17592	12856	10424	19611	18385
KLTH0B02244g	659	1486	2214	3332	1615	1386	2178	913	1225	862	1088	732	1233	676	1026	986	1108	2225	1755	1414	1363	1759	666	1530	1196	1000	949	1228	1350	1049	558	857	969	1682	1320	1279	2091	2437	2383	3145	1919	1982	1785	1149	1495	1871	1338	2203	1881
KLTH0B02266g	1797	2151	2844	2660	2059	1497	2075	1781	2330	1549	2174	2480	3004	1769	5192	4490	5404	3496	3183	2321	2640	2163	2063	2293	3412	2650	2141	3140	3061	2090	2386	2134	2707	2275	2926	2948	2986	2418	2701	3421	3947	3150	2571	2283	1742	3415	2568	3943	3198
KLTH0B02288g	322	526	473	531	273	239	437	300	377	311	411	400	474	258	1857	1802	2262	669	605	587	342	349	362	360	571	477	371	672	750	503	346	341	409	249	339	410	572	532	566	654	857	671	517	352	252	494	428	667	636
KLTH0B02310g	3880	3029	3079	3856	4388	4237	6474	2783	3946	2825	5408	6235	6595	4008	6183	5413	6382	3606	3187	2683	3828	3758	5142	3962	4024	3246	3115	4826	5403	3415	3457	3277	4991	4591	5278	4413	6086	4413	4303	4404	6390	6081	5429	3749	4087	5633	4923	5693	5091
KLTH0B02332g	1336	1177	1276	1636	1174	1100	1590	1165	1960	1482	1753	1300	2344	1242	1706	1869	2286	1619	1387	1120	1588	1374	1053	1300	1631	1338	1208	1378	1632	1241	1544	1491	1899	1337	2389	2326	2827	2151	2419	2581	1927	1763	1529	1136	1252	1635	1473	2235	2095
KLTH0B02354g	3909	4267	5199	8315	4557	4358	6166	2880	4312	3104	5875	4387	7841	4439	7850	8075	9857	6737	5549	4354	5678	5755	3628	5336	6362	5693	5245	7288	8163	6102	5152	5815	7440	3533	4943	6189	7919	6647	6432	7307	9122	8057	7119	5116	3392	8676	6661	10302	9218
KLTH0B02376g	599	492	551	613	597	453	658	715	934	607	687	660	857	429	771	682	860	715	626	540	548	438	549	466	748	589	448	600	656	483	511	568	625	588	715	615	751	582	634	734	892	683	575	458	444	727	503	633	594
KLTH0B02398g	523	345	353	497	454	343	529	438	762	478	574	603	627	341	789	805	958	797	709	565	429	567	414	462	684	501	424	697	750	410	596	456	705	516	604	550	664	604	489	510	890	726	724	574	397	986	823	698	592
KLTH0B02420g	2561	5174	5283	5288	3649	3319	4685	1513	2209	1298	2126	2339	2932	1609	3572	3312	3665	4337	3493	2660	2678	2068	2148	2152	4368	2926	2358	4874	5151	2802	3941	3097	4025	4670	8377	5723	6048	5790	6029	5694	4635	3465	2395	2828	4098	4445	3349	5066	3981
KLTH0B02442g	2274	1951	2233	3316	2358	2048	2663	1912	2875	2000	2654	2344	3435	2024	2151	2088	2508	2903	2076	1759	1898	1623	2028	1826	2390	1772	1496	2229	2273	2065	2025	1703	2041	1897	2897	2578	3225	4009	3395	3757	2818	2381	2129	1806	1797	3127	2383	2739	2376
KLTH0B02464g	716	552	590	633	753	485	747	563	777	474	704	869	752	440	1386	1251	1487	997	954	712	780	815	705	788	1294	1006	792	1405	1323	897	1015	828	1229	767	919	931	1227	864	981	1219	1312	1085	773	499	664	911	771	1711	1541
KLTH0B02486g	1326	602	719	999	473	386	628	1235	1715	1142	1430	1252	1990	1055	1064	991	1204	1378	1193	940	1207	1220	1321	1293	1240	983	766	1228	1367	1013	1113	775	1039	385	791	396	754	875	764	770	1384	1333	1086	873	432	1419	1136	1298	1177
KLTH0B02508g	809	632	839	1102	885	672	1105	722	951	782	1284	991	1597	1081	2013	1909	2204	1000	1022	659	950	1043	834	821	1335	1138	1037	1452	1522	1035	1089	1101	1438	1064	1068	857	1237	1264	1050	1184	1830	1731	1387	976	852	1587	1247	1550	1377
KLTH0B02530g	1418	1801	1895	2053	1830	1403	1931	1268	1936	1140	1537	1532	2204	1263	2615	2132	2805	2011	2068	1764	2032	1832	1353	1924	2792	2233	2054	2704	2922	2113	1987	2082	2543	1806	2766	3140	3283	1976	2393	3097	2955	2598	1968	1675	1532	2795	2184	2836	2532
KLTH0B02574g	2259	2431	2673	3345	1831	1936	2443	2975	4587	3586	3392	2268	4540	2746	8343	7266	9102	1755	1715	1769	3179	2552	1794	3343	2103	1821	1892	1735	1785	1496	1283	1838	2038	1074	1295	1895	2277	1585	1881	2762	3051	3266	2695	1853	1201	2845	2272	2653	2243
KLTH0B02596g	194	202	243	363	346	303	406	274	478	362	299	178	521	234	1013	859	1027	270	253	255	248	246	173	292	433	353	398	608	574	267	364	472	645	293	308	377	441	326	393	442	536	516	342	294	177	511	338	606	446
KLTH0B02618g	1031	1140	995	1372	1422	944	1116	886	1294	652	977	1118	1287	714	2437	2055	2174	2483	2404	1458	2119	1545	994	1432	2460	1538	1013	1635	1679	870	2520	1319	2315	2133	3755	2026	2152	1674	1660	2090	3744	2520	1759	1612	1088	2566	1905	2507	1982
KLTH0B02640g	923	510	462	752	778	542	941	774	1075	658	1092	1111	1416	758	1229	1133	1407	1286	1092	785	771	683	1102	770	1177	910	547	1037	1016	617	1135	653	1108	1188	1688	1163	1159	1209	1145	1332	1554	1453	945	792	734	1226	1035	1260	1050
KLTH0B02662g	258	165	153	231	204	156	281	290	377	246	368	362	409	251	742	685	758	410	349	183	199	207	237	223	302	232	173	313	334	224	222	196	314	224	201	153	180	244	183	183	688	600	436	277	196	523	470	487	387
KLTH0B02684g	1581	1174	1161	1525	1499	1066	1685	1493	1944	1227	1678	1514	2065	1264	1604	1553	1820	2083	1800	1344	1455	1237	1435	1051	1910	1561	1475	1782	2002	1560	1616	1340	1905	1501	2046	2160	2525	2416	2570	2746	2720	2329	1931	1329	1226	2026	1653	2143	1902
KLTH0B02706g	1234	889	1184	1473	1479	1185	1536	1151	1502	942	1511	1327	1670	989	1953	1819	2297	1598	1448	1110	1454	1398	1170	1325	1754	1417	1345	1497	1758	1223	1468	1291	1602	1041	1940	1678	2240	1744	1944	2193	1442	1374	1215	880	1150	1403	1142	1814	1496
KLTH0B02728g	486	613	643	587	548	474	528	403	602	297	440	576	566	303	839	759	893	960	834	669	722	672	526	544	1146	794	554	847	865	582	791	486	854	471	999	724	760	509	609	787	1220	947	687	635	435	807	662	950	787
KLTH0B02750g	564	344	167	302	212	143	244	410	749	386	184	564	362	72	428	410	467	131	109	83	336	340	393	361	145	157	177	826	694	344	141	122	155	553	696	823	577	262	185	223	181	127	106	334	164	449	406	3185	2753
KLTH0B02772g	544	390	330	564	280	241	471	457	693	411	768	572	930	543	617	583	611	352	346	277	331	454	540	408	420	455	399	525	614	439	430	414	735	431	296	230	333	387	313	384	817	640	499	472	340	753	552	941	749
KLTH0B02794g	1966	1920	1987	2398	2058	1788	2261	1802	2187	1525	2031	1946	2375	1392	2151	1809	2131	2268	2301	1917	2049	1728	1734	2009	2652	2235	2171	2106	2280	1793	2090	1959	2857	2113	3587	3796	4376	2890	3231	4061	3104	2670	2393	1432	1784	2369	1893	2610	2482
KLTH0B02816g	1269	1014	1029	1628	1353	1153	1646	1524	2151	1450	1460	1461	1997	917	1563	1230	1581	1734	1541	1425	1731	1425	1159	1592	1727	1222	1086	1330	1329	1232	1357	1121	1538	1383	2388	1937	2157	2201	2127	2450	2100	1772	1472	1221	1171	2040	1748	2231	2049
KLTH0B02860g	469	1687	1519	2198	1535	1485	1994	612	926	673	578	474	666	428	1644	1600	1870	1864	1666	1571	1808	1544	487	1869	1348	1255	1333	1707	1737	1350	1020	1185	1557	1124	1664	2054	2371	2051	2023	2315	2640	2161	1877	1577	989	2464	1860	1313	1037
KLTH0B02882g	933	1519	1548	1992	633	564	732	726	1128	625	972	1073	1365	704	3710	3233	3766	1611	1491	1202	2225	2177	911	2268	1219	983	780	1069	1144	825	934	915	1414	814	1201	997	1080	976	1089	1270	2519	2179	1874	1584	792	2334	1721	1996	1847
KLTH0B02904g	585	731	692	969	607	444	596	450	605	416	436	468	475	281	2320	1907	2470	1082	973	699	763	722	501	736	985	856	747	802	887	664	724	671	814	696	1220	972	1239	874	967	1050	1090	821	767	683	586	925	859	1290	1237
KLTH0B02926g	1478	1509	1390	1589	1451	849	1089	1314	1656	972	1320	1257	1560	838	5337	4735	5641	2427	2204	1789	1812	1474	1167	1368	2094	1640	1241	1590	1679	1201	1629	1316	1704	1288	2886	2201	2163	1637	1837	2063	2769	2142	1704	1469	1056	1986	1568	2178	1917
KLTH0B02948g	1472	1423	1151	1665	1185	691	881	1292	1567	933	1277	1442	1712	835	3424	3007	3906	1676	1642	1214	1726	1677	1176	1435	2180	1603	1283	1569	1732	1184	1784	1169	1940	1059	2546	1553	1799	943	1233	1448	2448	1644	1421	1313	580	2019	1578	2862	2409
KLTH0B02970g	3428	3210	3499	4933	3824	3311	4753	3135	4270	3046	4558	3584	5594	3079	5303	4792	5739	4928	4333	3379	4766	4877	3194	4325	6221	5486	4796	6107	6550	5018	4149	4620	5607	2879	4798	4107	5415	4844	4841	5149	6087	5615	4607	3305	2685	5715	4500	6256	5473
KLTH0B02992g	237	413	474	782	355	250	439	453	563	413	357	352	433	270	1186	1037	1432	540	537	464	556	472	306	483	698	574	684	752	775	631	534	604	824	416	350	444	512	499	526	612	774	780	745	244	331	475	406	888	778
KLTH0B03014g	3167	2407	2459	3505	2007	1922	2928	2621	3758	2504	3418	3231	4744	2645	3258	2940	3893	2660	2348	1999	2257	2522	2915	2507	3682	3057	3049	3630	3815	3589	2367	2955	3922	2189	2569	2727	3368	3251	3119	3522	4605	4627	4258	2210	2189	3827	2991	4894	4273
KLTH0B03058g	2688	1559	1645	1936	1554	1264	2170	2030	2979	1835	2744	3167	3019	1828	3506	3533	4152	2381	2174	1463	1729	1754	2743	1610	2552	2175	2088	3355	3415	2323	2189	1850	2771	2330	2207	1511	2470	3002	2349	2761	3245	2809	2535	1822	1867	2968	2482	3860	3008
KLTH0B03080g	923	1301	1584	1700	894	627	1143	907	1240	858	1126	1312	1208	700	2366	2141	2735	1476	1487	1145	1317	1388	1079	1346	1292	1009	878	1613	1671	930	1212	1023	1705	1271	872	892	1037	1037	1045	1275	2143	1844	1475	1584	948	2573	1992	1718	1419
KLTH0B03102g	2831	3370	3651	4475	3208	2906	4648	2283	3208	2122	3627	3288	4827	2818	4515	4060	4948	3567	3486	2682	2884	2814	3439	3015	5018	3831	3731	4545	5072	4100	6095	5599	8754	3803	4513	4056	4984	3015	3380	3950	4586	3896	3910	2067	2597	3664	2883	4939	4258
KLTH0B03124g	1198	2510	2460	3421	1804	1584	2299	1194	1577	1075	1436	1475	1750	961	2685	2414	2912	3042	2653	2245	2712	2646	1487	2905	2612	2242	2052	2364	2656	2250	2528	2483	3612	1925	2709	2190	3025	3016	3079	3495	4390	3879	3358	2187	1717	3235	2511	3780	3269
KLTH0B03146g	1728	1252	1414	1854	1915	1369	2123	1350	1896	1365	1948	2482	2354	1296	3289	3250	3723	2105	2051	1451	1984	1927	1843	1837	2382	1696	1544	2373	2457	1604	1938	1514	2421	2148	2826	2338	3004	2866	2680	3020	2792	2707	2285	1814	1871	3195	2467	3446	2855
KLTH0B03168g	1054	1047	1014	1248	1488	1338	2094	937	1308	710	904	1156	1098	633	1313	1063	1437	1595	1352	1047	1198	1212	1043	1131	1185	1024	841	1046	1128	886	954	832	1362	1773	2320	2848	3339	2826	2905	3222	1733	1189	1130	1102	1696	1764	1461	1692	1339
KLTH0B03190g	744	750	775	1078	483	398	646	507	726	442	890	751	914	645	723	491	584	1052	851	713	594	641	862	797	672	475	517	548	682	434	557	454	573	687	718	567	790	618	706	824	1426	1185	846	678	681	1058	912	854	658
KLTH0B03212g	1056	1136	1222	1676	1178	1088	1662	774	1237	665	1288	1116	1675	1033	6345	5071	6442	1826	1629	1117	1511	1541	1021	1602	1658	1349	1268	1827	1954	1692	1263	1195	1553	1220	1527	1034	1723	1960	1679	1553	2802	2418	2148	1324	1069	2103	1636	2521	2147
KLTH0B03234g	427	495	624	681	419	364	665	450	573	435	576	527	596	412	1896	1505	1788	1022	730	562	458	501	430	520	535	468	386	643	680	460	410	386	514	470	502	289	620	663	597	541	849	695	862	395	293	579	481	741	574
KLTH0B03256g	1206	912	962	1336	1154	723	1087	1224	1772	1072	1528	1780	1733	1061	2835	2305	2679	1667	1582	1079	1273	1285	1484	1264	1577	1305	936	1520	1818	1166	1269	1124	1469	1039	1720	1018	1389	1469	1485	1864	2453	1938	1381	1251	987	2002	1532	2239	1822
KLTH0B03278g	2095	2096	1943	2342	2305	1400	2047	1490	2006	1169	1865	1992	2684	1285	2967	2547	2873	3621	3160	2258	3297	2673	1731	2689	3057	2335	1918	2764	2697	1989	2859	2105	2934	1555	4575	3399	3467	2096	2608	2764	4786	3500	2990	2645	1076	3994	3115	3145	2535
KLTH0B03300g	384	324	332	442	420	344	490	450	594	452	495	673	503	252	1626	1481	1830	584	627	443	586	571	483	586	718	515	407	621	706	382	663	555	805	427	807	757	866	586	692	784	819	726	510	528	356	803	605	761	731
KLTH0B03322g	4051	2930	3935	5695	2761	2967	4232	3686	5287	4150	5042	4395	6525	3569	4314	3978	4766	4964	4261	3592	3199	3531	3739	3749	5552	4373	4186	5467	5825	5197	3810	3938	5155	3315	3967	4125	5038	5445	4477	4980	5085	4982	4704	4010	2788	6767	4963	8035	7132
KLTH0B03344g	485	402	610	538	648	516	767	548	771	423	604	622	595	397	805	697	883	813	741	569	435	493	538	402	856	665	545	795	746	530	690	524	912	780	858	481	740	710	729	817	702	634	449	512	646	909	712	774	676
KLTH0B03366g	1020	1490	1235	1581	1332	1126	1373	822	1094	637	1032	1152	1471	771	1776	1441	1838	2006	1764	1656	2107	1615	1108	1830	3110	2902	2480	2516	2791	2217	1989	2293	2830	1288	2260	2619	2691	1792	2187	2801	2052	1801	1588	1165	1317	1845	1367	2151	1848
KLTH0B03388g	4567	3008	3093	4524	1941	1772	2652	3890	5409	3588	4123	3755	5075	2835	3983	3948	4775	4133	3254	3254	3306	2633	3580	2778	6518	5363	5066	4369	4933	4451	3399	4521	4470	2401	2861	4116	4068	4068	4307	5362	4065	3684	3201	2316	2437	3721	3241	6801	6465
KLTH0B03410g	1211	1207	1153	1199	1482	1020	1254	847	1257	612	1214	1279	1452	741	1665	1513	1601	1938	1771	1423	1698	1407	1188	1456	2434	1621	1312	1732	1867	1264	2044	1338	2089	1506	2665	1810	2351	1205	1385	1963	2589	2061	1281	1325	1001	1840	1434	2444	1798
KLTH0B03432g	1224	1146	1195	1278	1404	1101	1546	1239	1726	1070	1680	1545	1768	1165	1629	1579	1909	1500	1407	1067	1337	1200	1190	1322	1756	1324	1121	1336	1480	1097	1275	1071	1699	1294	2177	2342	2882	1702	1922	2525	2095	1771	1464	1210	1244	1772	1441	1630	1437
KLTH0B03454g	492	350	375	425	227	128	342	191	262	181	443	448	381	265	658	642	770	604	585	373	452	583	397	393	427	349	228	430	547	293	335	335	372	315	223	231	296	291	272	235	646	586	552	483	205	939	661	812	628
KLTH0B03476g	3286	2779	2546	3224	1867	1602	2280	2136	3189	2195	2954	3342	3780	2286	2492	2138	2635	2588	2479	2046	3635	3433	3063	3705	2362	1940	1877	2407	2568	1611	1894	1976	2629	2220	2377	2029	2566	2454	2544	2779	3673	3094	2788	2799	2142	4532	3405	3376	2613
KLTH0B03498g	1523	3171	2977	5404	2995	2485	2734	3527	5040	2733	2288	1626	2649	1533	6214	4543	5002	4080	3751	3188	3343	2815	1640	3117	3433	2775	2002	3106	3436	2156	2246	1964	3149	1957	5201	3343	5170	3096	3668	5508	6375	4619	3221	2664	2028	4305	3324	9658	8048
KLTH0B03520g	2038	2664	2915	3855	2389	2031	2399	2402	3203	1975	2296	1984	3278	1599	3304	3024	3318	5800	4600	4379	2618	1806	1694	2145	5293	4104	3064	4655	4840	4300	4862	3118	3616	2732	4987	4619	4883	5146	4571	5624	4636	4079	2872	2203	2240	3498	2759	3815	3358
KLTH0B03542g	1349	927	1066	1119	848	788	1074	955	1379	838	1720	1472	2349	1290	1573	1416	1750	1145	1113	865	1138	1116	1462	1131	1463	1071	963	1530	1865	1067	1133	1188	1607	1343	1334	1100	1401	1168	1139	1462	1553	1517	1178	898	1332	1429	1267	2038	1623
KLTH0B03564g	1111	603	633	763	734	507	672	888	968	557	1074	1502	1282	678	2312	2089	2429	1029	1111	669	852	704	1094	767	1079	768	681	1039	853	584	883	529	1190	888	1211	706	966	694	862	1006	1522	1222	881	731	612	1056	984	1493	1142
KLTH0B03586g	4493	7315	8266	10235	5467	4877	6802	3790	5879	3608	5843	4741	6936	4248	7616	7277	8514	7200	6633	6144	5978	5533	4235	6036	8629	6791	6692	7242	7697	6671	6688	7069	9358	4430	7122	7180	8345	6451	6678	8106	9305	8450	7218	5164	4149	8014	6656	9253	7982
KLTH0B03608g	2742	3181	3169	4366	2833	2218	3563	2813	3590	2403	3745	3570	4331	2543	7016	6040	7710	3800	3471	2414	4164	4643	2943	4662	4185	3315	2721	5317	6098	3109	3813	3103	5384	5298	5534	3267	4927	4831	4544	4760	7836	6162	5343	2996	3601	4919	3969	7097	6235
KLTH0B03630g	1991	2723	3147	4450	1561	1417	2155	1270	2147	1537	2290	1701	2896	1587	3033	3169	3769	2495	2451	2075	2154	2190	1796	2714	3943	3074	3031	4835	5456	4850	3553	3638	4682	1771	2349	1895	2615	2360	2646	2306	3443	3105	2618	1957	1376	3100	2328	3635	3065
KLTH0B03652g	7899	9390	10870	16949	9967	9125	12846	5639	8529	5927	9002	7829	11171	6612	7383	6631	8052	13364	11002	8858	7538	8220	6991	8031	11184	8941	8627	15084	16496	14431	9915	10203	13242	8812	13611	13414	15009	12514	12626	14105	14443	12924	11726	8014	7892	12634	9659	13742	11952
KLTH0B03674g	2155	1491	1614	1891	1509	1175	1430	1386	1918	1302	1436	2108	2081	1017	1004	804	983	2083	1867	1257	1089	637	1878	935	2169	1634	1429	2046	2157	1715	2011	1381	1523	1952	2814	2604	2382	3521	2368	2429	2972	2417	2332	1300	1413	1919	1515	1522	1347
KLTH0B03696g	2186	2045	2147	2303	1205	1081	1474	1454	1929	1316	2063	1884	3077	1724	1321	1251	1332	2446	1751	1438	1468	1305	2053	1355	2111	1766	1473	2496	2480	1559	1855	1775	1941	1824	1924	2129	1915	2130	1801	2221	3199	3121	2684	1684	1486	2421	1760	3408	2812
KLTH0B03740g	1597	1015	914	1155	636	503	972	818	1249	868	1337	1471	1917	1039	1267	1321	1406	1263	979	760	588	569	1402	549	1146	1023	692	1319	1290	865	952	881	1080	935	977	616	866	976	808	910	1169	1037	879	753	679	1188	1074	1448	1238
KLTH0B03762g	1245	1177	1197	1561	1109	996	1394	1273	1977	1211	1295	1114	1928	1116	651	452	507	1886	1642	1310	599	357	1205	468	1161	965	742	1635	1510	1042	981	863	893	1371	1446	1572	1439	1833	1579	1813	2137	1844	1537	808	984	1076	959	1358	1213
KLTH0B03784g	4242	6050	7061	10552	5935	5075	7031	7383	10587	7119	9294	9662	9520	6166	13829	10391	13160	7592	6992	4890	12269	12118	8708	12046	8207	7282	6089	15090	18159	9182	7735	5972	8784	12486	5928	6359	6181	6754	6620	8920	23455	21741	16872	4283	6970	7380	6227	12151	11508
KLTH0B03806g	1081	649	697	1316	1224	955	1574	1138	1612	1184	2210	1506	2228	1410	4350	3973	4574	987	983	522	2658	2865	1590	2359	1429	1275	977	2298	2690	1466	925	912	1198	1921	1192	992	1706	2139	1777	2132	2672	2345	2288	1407	1686	2178	1652	1988	1846
KLTH0B03828g	198	307	361	549	361	249	425	467	664	433	755	218	938	576	524	469	468	333	364	210	540	453	229	475	224	245	214	262	392	197	226	274	496	327	385	357	490	473	480	729	1760	1439	1234	443	321	623	489	579	463
KLTH0B03850g	2543	3013	3827	4561	3981	3331	4711	2924	3973	2858	4119	3070	5247	2876	5645	5615	6478	3654	3321	2894	3495	3742	2605	3887	4325	3836	3427	4344	4834	3407	3614	3685	5677	2732	3700	4330	5359	3731	3990	4209	5773	5311	4791	3758	2510	6431	5131	5785	5322
KLTH0B03872g	700	398	458	524	338	260	523	534	739	525	714	905	891	469	1050	954	1175	714	731	470	464	575	738	340	770	629	534	806	896	567	675	607	699	1148	570	437	560	796	755	803	1047	1128	964	611	949	995	769	794	662
KLTH0B03894g	788	1130	1534	1611	2454	2213	2961	1029	1433	1231	1123	599	1311	758	990	789	1042	1837	1649	1410	1994	1823	644	2050	1793	1370	1058	763	890	940	1577	1138	1507	1363	3309	2750	3353	2103	2150	2483	1161	1118	1007	2491	1609	3698	2919	2080	1777
KLTH0B03916g	2723	1791	1915	3258	2058	2054	3042	2284	3145	2253	2477	2272	3991	2153	3565	2756	3646	1762	1692	1530	4935	5689	1998	6346	2035	1841	1829	2749	2710	1884	1397	1905	2264	2338	2681	2966	3500	2578	2723	3721	2371	2354	2132	3154	2040	5335	4288	11643	11431
KLTH0B03938g	17807	15007	18988	26079	13453	13051	18681	14511	21123	15160	25459	20683	32663	19352	20493	16905	19267	19067	16079	14190	18210	16061	18622	19602	17746	15757	14763	18773	20550	14232	11989	13934	17699	15364	18507	17605	21843	21937	18876	24832	28797	28842	26244	17470	13021	28581	22862	29113	24986
KLTH0B03982g	6168	4475	5127	5594	1910	2656	5034	368	550	382	1479	2702	2654	1069	342	365	364	4012	2977	3779	772	861	2286	765	1585	1347	1148	2171	2010	2228	895	1692	1047	5272	3192	7285	4496	7219	5077	4384	2121	2151	2156	3541	3110	5395	4246	5759	4569
KLTH0B04004g	1758	359	388	736	635	661	1156	884	1408	1013	2720	1798	3166	1859	2405	1989	2453	880	720	456	1165	1668	1858	1339	2297	1781	1486	2416	2900	1591	1384	1317	1840	1791	1272	885	1363	1766	1289	1431	1467	1368	1383	1971	1400	3361	2456	2897	2542
KLTH0B04026g	1626	980	1171	2063	1057	1016	1631	1563	2312	1616	2265	1186	3188	1647	2023	1804	1939	2353	2094	1966	2565	2484	1283	2576	2631	2262	1656	1572	1682	1367	1933	1810	2260	1075	1877	1652	2179	2372	2209	2264	3283	3392	2509	1548	1069	2607	1939	2698	2688
KLTH0B04048g	598	769	1016	1476	521	582	741	866	1353	1025	936	665	1147	681	963	939	1024	1224	1074	1103	918	820	686	1019	1156	1117	957	1074	1082	663	648	797	833	933	830	829	1040	1279	1089	1326	1649	1677	1485	951	834	1623	1351	1241	1182
KLTH0B04070g	2789	4595	6075	8147	4029	4170	5134	6717	8881	7325	3569	3516	4057	2391	4767	4289	4605	9018	8652	9061	4394	4065	2811	4201	5900	4518	3971	4591	5281	3381	3826	2613	4249	3506	5865	5834	6889	5008	5180	5631	7613	6957	5453	3920	2813	6622	4855	7921	6325
KLTH0B04092g	427	321	409	940	202	289	395	289	379	258	491	394	739	360	375	372	366	509	480	463	554	427	452	640	407	409	445	464	432	425	164	293	251	356	357	366	445	652	569	647	1194	1313	1310	816	350	1197	1102	624	551
KLTH0B04114g	1008	750	888	1205	868	731	1188	784	1165	729	956	1031	1196	741	994	847	1103	1371	1190	861	1424	1115	912	1313	1052	744	691	897	927	688	695	656	831	868	1079	764	1166	1506	1483	1509	2141	1909	1761	1218	977	2100	1720	1708	1550
KLTH0B04136g	1255	1612	1124	1210	2173	1007	1013	996	1476	729	1237	1782	1350	798	2572	1943	1885	2614	2618	1812	2379	1542	1297	1399	3244	2337	1108	1982	1589	948	2678	1095	2137	1268	4302	1773	2213	1093	1364	1886	4249	2080	1162	1831	616	2374	1562	3609	2675
KLTH0B04180g	1787	1339	1731	2544	817	846	1065	1161	1522	1030	1487	994	2212	1140	1025	927	1122	1853	1658	1680	1458	1195	1316	1290	1947	1669	1388	1416	1585	1102	887	1205	1359	924	1005	1052	1275	657	764	1082	1340	1275	1055	966	884	1530	1240	1991	1615
KLTH0B04224g	158	225	381	459	512	392	812	244	376	275	191	182	222	157	477	360	494	425	383	378	330	312	130	307	415	460	455	451	520	451	521	559	799	749	748	654	925	961	866	970	597	493	529	236	533	408	319	652	615
KLTH0B04246g	1411	1299	1480	2185	1974	1712	2540	1370	2185	1437	1963	1532	2176	1288	2366	2325	2685	2277	2006	1587	1733	1842	1260	1681	2498	1933	1847	2423	2562	2134	2303	2427	3303	1798	2884	2435	3449	2804	2746	3055	2893	2520	2363	1440	1726	2364	1838	3118	2990
KLTH0B04268g	2538	1887	2240	2625	2017	1928	2407	2840	3894	2545	3198	3530	3463	2060	3336	3218	3867	3407	2932	2512	3023	2572	2547	2803	3867	3126	2923	3765	3776	2849	2671	2529	3762	2005	2977	3179	3786	3556	3880	4076	4529	4334	3080	2347	1883	3971	3051	4194	4040
KLTH0B04290g	1722	1612	2101	2173	1622	1233	2082	1896	2492	1658	2138	3154	2301	1566	4263	4147	5056	3309	3139	2289	2631	2547	2105	2995	3067	2545	2291	3113	3440	2267	2719	1899	3011	2215	2344	2161	2519	2576	2665	2697	4182	3396	2778	2816	1705	4964	3667	3747	3080
KLTH0B04312g	1193	1028	1063	1188	920	723	1025	817	1312	645	1054	1123	1219	675	1165	1125	1204	1564	1482	1166	1302	1015	931	1135	1485	1094	934	1270	1340	944	1172	972	1441	1043	1735	1725	1864	1280	1738	1959	2074	1799	1344	1046	843	1631	1326	1512	1265
KLTH0B04334g	307	187	180	265	484	426	543	205	232	208	344	359	463	259	754	551	782	291	355	215	280	305	352	249	446	270	292	550	657	324	335	288	380	497	471	331	503	522	539	568	554	610	430	427	544	592	428	605	620
KLTH0B04356g	53769	19161	19711	21970	30461	17455	23689	41428	50210	27611	31854	28066	46971	22449	23797	24528	28788	35267	27352	15950	47943	37228	27574	28681	49309	33636	19996	40563	40127	28217	43577	21390	29698	21239	131075	57345	78938	102317	81428	59124	43663	31560	23453	36108	39214	54324	38686	54753	44606
KLTH0B04378g	1116	2196	2119	2470	1689	1664	1724	1288	2145	1398	1526	970	2017	1195	1148	1036	1124	2113	1928	1961	2465	1732	900	2632	1858	1611	1660	1279	1184	1194	1304	1768	2124	1137	3440	4002	4342	1995	2402	3999	3008	2694	2021	1186	1304	1900	1471	2405	2022
KLTH0B04400g	1431	1247	1756	1854	1556	1249	2103	1338	1989	1140	1850	1968	2590	1507	3636	3515	3803	1725	1880	1371	2295	2081	1686	2266	1920	1480	1433	1919	2166	1548	1745	1520	2515	1776	2612	1972	2691	1764	1786	2268	2731	2497	2223	1489	1482	2359	1972	2748	2384
KLTH0B04422g	203	301	327	342	212	186	264	144	198	141	268	171	263	133	328	265	384	303	313	203	352	324	198	336	169	180	134	249	265	127	237	205	370	189	312	175	304	240	208	295	349	339	288	212	188	423	309	313	334
KLTH0B04444g	572	771	963	1079	713	609	859	423	575	369	698	857	910	485	1288	1293	1285	1554	1432	1012	1064	977	593	1002	1290	944	755	1118	1248	765	1229	952	1558	821	1390	1112	1418	994	1115	1387	1653	1308	1078	858	664	1356	1135	1555	1223
KLTH0B04466g	1584	2174	2642	3061	1976	2045	2392	1955	2674	1855	2056	1758	2457	1281	2642	2545	2742	2846	2632	2298	2217	2063	1435	2162	3080	2650	2407	3470	3618	3042	2488	2768	3588	1366	2115	3142	3061	1961	2196	3760	3502	3341	2711	1895	1501	2957	2024	2939	2472
KLTH0B04488g	946	1009	1115	1240	1023	925	1191	1982	2501	1829	1400	807	2083	1009	1718	1687	1835	1698	1839	1440	2854	2162	760	3027	2248	1625	1524	1289	1405	987	1751	1365	2365	941	2049	1340	2284	1578	1513	1672	1510	1297	1041	959	1097	1472	1195	1406	1143
KLTH0B04510g	13306	6638	6363	6214	7218	5918	7842	1112	1513	1090	8175	11100	7336	2324	633	596	706	6610	7167	11105	3048	1671	7919	1226	25417	15890	5564	6960	5444	4847	6218	4707	5688	5086	8671	10822	19690	8086	6407	4469	3127	2375	1951	2523	4231	3168	2004	3884	2784
KLTH0B04532g	17	37	16	58	52	42	78	20	18	12	22	16	28	11	74	95	103	87	60	54	86	94	22	99	40	46	32	67	80	42	35	38	79	48	14	33	44	85	51	44	164	173	110	127	48	159	158	140	108
KLTH0B04554g	2859	2160	2661	4138	2189	2192	3144	2027	2870	2322	3852	3323	4469	2579	4312	4770	4932	3415	3356	3184	4317	3876	2458	3844	3107	2721	2405	3170	3507	2521	2609	2893	4060	2245	1624	2308	3528	3204	2757	2914	5928	6135	5194	4299	1902	6856	5745	4868	4444
KLTH0B04576g	19242	44120	51188	75307	29456	39653	51161	32758	50460	41283	49250	31756	57978	36653	64212	52408	63503	26949	24677	32806	38024	31444	25350	49172	31526	33664	44749	54396	57252	48533	15324	38056	45576	18468	18248	50042	44745	20779	24756	55611	50221	49312	51441	33388	21796	55040	44367	63752	53210
KLTH0B04598g	560	752	700	997	513	464	846	812	1030	756	821	501	1091	595	4229	4033	4935	713	675	680	1023	765	563	1057	1251	904	848	1041	1149	772	812	861	1136	472	767	760	679	708	788	898	1239	1071	776	644	542	887	662	1153	931
KLTH0B04620g	723	893	908	1117	931	609	990	760	985	680	684	726	801	428	1766	1434	1706	1538	1338	977	1660	1106	619	1309	1370	974	867	1245	1312	909	1331	842	1246	812	1331	989	1293	899	1004	1133	2201	1779	1475	716	644	1251	882	1786	1489
KLTH0B04642g	350	205	288	523	258	225	347	498	632	421	337	452	416	249	511	393	438	686	537	418	811	524	303	621	425	293	265	304	365	289	317	262	250	501	509	552	657	637	664	870	610	535	368	274	426	389	252	451	341
KLTH0B04664g	448	662	716	700	706	312	596	575	734	401	522	724	603	262	2145	1581	1966	1230	1129	813	1208	972	484	1121	1127	795	615	733	723	554	929	553	901	627	1125	531	902	1014	1098	1158	1473	870	776	588	441	867	680	1132	784
KLTH0B04686g	72	44	47	57	3	3	11	30	37	22	37	32	49	13	126	103	97	69	53	57	75	51	45	81	135	94	67	94	118	80	183	95	112	28	6	1	6	18	15	47	68	83	55	29	25	45	45	113	90
KLTH0B04708g	4768	9118	11759	12072	8220	10583	12610	13776	19038	14441	4314	3962	5801	2932	4875	3887	4933	14227	10872	11129	7066	6610	3871	10252	10323	10075	11406	12329	13969	12084	4017	5209	4318	4218	6835	8514	6556	13034	7773	7578	8413	8255	8187	6548	2814	10891	8689	7146	5698
KLTH0B04730g	2210	2305	2399	3373	1770	1705	1761	1489	2107	1410	2289	1528	3411	1790	1538	1178	1280	3824	3705	3581	4009	2443	1592	3434	4310	3331	2617	2396	2445	1943	3285	2787	2931	1580	5227	4444	4169	3458	3698	3682	6825	5009	4048	2154	1776	3174	2370	2875	2531
KLTH0B04752g	2579	2869	3316	4688	2428	2217	2691	2690	4123	2798	3289	2214	4526	2363	3240	2816	3164	4926	4081	3380	3852	3204	2119	3177	5793	4801	3783	4200	4677	3361	4211	3720	4643	2253	7187	6352	7213	5091	4672	5028	4718	4003	3086	3015	2121	5020	3631	5528	5077
KLTH0B04774g	6884	6612	7580	10875	3090	3000	3713	4251	5877	4150	5612	4377	8888	4372	3640	3037	3441	8210	6356	5766	5516	3614	3654	4979	7112	5730	4760	5090	5067	4680	5995	5304	5699	3030	10182	10759	9706	8997	7048	8216	4485	4624	4016	3984	3585	6259	5027	9630	8227
KLTH0B04796g	13894	16437	17817	23453	1197	2012	4271	3972	5542	4858	10377	12348	14108	8494	5392	4562	5119	18026	12366	17405	2620	2637	9407	4088	13510	10602	9806	12788	12176	14459	7161	10508	12118	3956	3558	5974	3869	10093	8049	4855	3166	3809	4526	19596	2219	27137	21413	15095	12300
KLTH0B04818g	956	1207	1360	2060	924	940	1187	846	1350	941	1300	749	1758	991	1620	1455	1405	2163	1814	1533	1633	1310	692	1379	1983	1694	1486	1810	1757	1221	1578	1409	1898	844	1788	1824	2013	1649	1811	2024	2512	2131	1709	1962	872	3627	2609	2076	2136
KLTH0B04862g	1154	539	646	997	690	600	1287	955	1254	883	1403	1473	1816	1178	2930	2660	3189	672	564	269	639	999	1346	590	882	878	655	1857	2002	1114	569	646	1026	1926	523	298	633	1983	1385	1566	3212	3846	3278	2120	2080	3398	2687	1923	1920
KLTH0B04884g	2182	3070	3576	4542	2894	2663	3291	2751	4321	3318	4634	3286	5085	3376	8703	6762	8466	3021	3253	2712	4970	3924	2392	6041	4919	4001	4115	4181	4226	3192	3240	3466	4986	2528	4785	4349	4817	3401	3469	5040	4741	4330	3857	4049	2543	6445	5200	4989	4278
KLTH0B04906g	961	403	479	653	662	619	1041	751	985	774	931	1179	1250	803	1464	1410	1833	763	869	490	636	821	959	765	957	849	679	1278	1404	662	901	729	1035	1149	920	658	1016	1266	1130	1120	1975	1841	1728	1092	863	1765	1493	1407	1285
KLTH0B04928g	1666	722	1003	1222	1343	1047	1627	1254	1889	1230	2481	3584	2836	1784	2869	2758	3317	1542	1500	899	1733	1715	2480	1714	2093	1571	1386	2179	2384	1004	1566	1352	1968	2293	2129	1926	2104	2435	2228	2396	2932	2495	2323	2034	1661	3110	2340	2463	2253
KLTH0B04950g	1926	2086	2588	4888	2307	2809	4106	2866	3979	3785	4292	2348	5403	3437	2710	2595	3290	2618	2028	2007	2443	1945	2193	2809	3464	3008	3578	4501	4550	4238	1449	2656	2729	1786	2794	3596	4264	4234	3861	5384	4813	4721	5203	2310	2013	3984	3101	4397	3596
KLTH0B04972g	884	637	858	1243	539	537	782	622	997	706	1024	842	1486	868	916	735	914	938	862	634	852	914	760	954	765	718	661	662	826	430	651	730	1026	566	776	799	1042	971	920	1098	1457	1216	1137	772	571	1120	866	1460	1314
KLTH0B04994g	972	1144	1232	1402	1073	948	1383	1169	1651	1198	1203	1292	1508	875	1496	1557	1811	1440	1317	1355	1137	976	1087	935	1161	1031	796	1447	1521	1059	763	686	904	1046	1006	747	1287	1590	1574	1457	1793	1763	1450	983	1117	1563	1302	1368	1242
KLTH0B05016g	6128	6479	7108	11285	6155	8076	8151	4943	7177	4906	5621	3875	8150	4310	7258	5804	6619	8435	7529	9311	5947	4305	3943	6861	9514	8919	8546	7913	7894	5756	5189	7210	8507	3993	7632	9034	8505	5924	6067	9079	12337	10414	9337	5614	3743	8680	6412	10232	8619
KLTH0B05038g	105	47	42	47	0	0	0	349	388	228	95	109	127	46	967	847	1067	72	65	54	746	778	86	654	751	605	552	784	815	535	541	610	802	1	2	0	0	0	0	8	93	73	64	598	0	893	665	938	779
KLTH0B05060g	40	210	351	350	0	0	0	1568	1757	1007	41	57	46	28	969	876	1048	461	407	283	479	362	48	423	774	632	451	703	746	450	608	473	707	0	0	0	0	0	0	0	556	502	485	373	0	595	432	994	779
KLTH0B05082g	18068	6909	8111	11378	4144	6151	10942	5590	8278	6637	11589	13978	18401	9328	3955	3835	4314	9646	7116	9347	3294	3445	12048	3473	13789	10591	10620	10873	11358	13006	5620	8699	8614	9052	7175	15366	11349	21958	14155	12728	5499	5622	5572	6852	5824	10851	9138	16140	14062
KLTH0B05104g	2136	2778	3227	4761	1964	1868	2650	2158	3112	2140	3031	2808	3587	2118	3272	2993	3787	4866	4274	3598	4281	3610	2127	3899	3857	3375	3056	3893	4188	3292	2722	2997	3621	1992	3144	3458	4342	3613	3536	4042	7002	6018	5137	3168	1865	5268	4127	6030	4914
KLTH0B05126g	449	603	572	597	451	303	364	596	725	337	450	511	573	317	628	492	488	719	771	618	599	477	475	406	944	653	532	634	519	447	640	585	736	335	661	776	756	382	590	903	1299	916	558	454	292	637	517	653	468
KLTH0B05148g	432	309	317	287	263	208	371	204	329	196	372	496	412	193	346	273	291	594	511	407	384	288	456	272	441	349	293	342	352	214	432	297	419	330	538	451	567	395	414	398	546	487	349	239	316	300	249	351	271
KLTH0B05170g	2808	2190	2720	3024	2594	1913	3144	2678	3775	2279	3610	5846	4173	2588	7132	6085	7773	4922	4435	2927	3761	3349	3605	3215	3394	2508	1915	3941	4189	2413	3331	2091	3278	3436	3535	2524	3137	3402	3016	3023	4774	3944	3121	3424	2155	5269	4195	4098	3548
KLTH0B05192g	93	141	81	135	16	7	15	94	114	67	108	194	149	82	224	204	287	193	152	134	125	139	135	149	141	84	76	141	200	105	139	94	144	106	97	45	65	61	58	58	185	135	115	144	58	182	178	105	120
KLTH0B05214g	586	550	529	610	669	551	754	458	701	413	671	753	920	541	901	855	984	941	684	627	509	463	703	437	1240	874	657	1225	1160	767	1060	913	1268	921	1168	943	999	835	794	983	999	868	604	483	687	700	451	687	624
KLTH0B05236g	5407	6386	7989	8951	4453	3121	4119	2966	4065	2839	7101	6545	8188	4828	5837	5710	6805	7760	6956	4973	7780	8079	5725	7687	9391	7314	6349	9178	9291	7315	6110	6802	8597	3611	6827	4410	6242	4275	5094	6065	9472	7950	6412	4853	3004	7935	6094	11339	8759
KLTH0B05258g	512	925	1020	1129	527	382	522	387	509	326	884	660	1109	598	1100	1173	1541	1069	1128	955	1295	1185	544	1060	1402	1083	1072	1341	1398	1015	994	1041	1458	501	606	700	732	688	737	903	1467	1291	1329	834	344	1372	1168	1418	1226
KLTH0B05280g	764	695	741	923	877	605	880	625	856	449	742	834	919	500	1249	1327	1466	1273	1213	1014	1141	1088	693	1020	1232	1075	881	1300	1516	963	816	709	1052	890	1556	1409	1616	1449	1692	1946	2211	1844	1522	881	774	1360	1141	1632	1319
KLTH0B05302g	471	1146	1102	1763	858	753	1221	598	764	635	543	525	634	391	2312	1813	2335	1537	1501	1079	2388	2209	481	3071	1628	1349	1353	1461	1569	1134	1192	1243	1593	846	1027	878	1144	1214	1351	1358	2224	2026	1724	1401	775	2379	1824	1810	1638
KLTH0B05324g	815	592	647	693	1352	1033	1245	577	753	557	790	707	936	476	1038	812	1038	1028	1021	953	921	775	665	827	1496	1073	806	1129	1225	839	1058	892	1301	1186	2128	1617	2292	1253	1467	1873	1582	1217	938	833	867	1317	1101	1247	1164
KLTH0B05346g	260	65	179	161	363	223	427	191	306	154	318	326	293	164	484	393	529	221	178	135	172	168	190	112	283	195	160	387	420	278	157	112	199	582	243	250	310	542	458	484	363	258	299	214	397	315	250	305	208
KLTH0B05368g	748	608	607	720	1058	721	1268	663	955	576	902	758	914	631	878	976	1250	1080	893	749	921	838	744	802	1055	838	679	1123	1265	894	938	598	927	1094	1330	1161	1630	1498	1662	1716	1377	1069	895	513	835	776	691	1057	988
KLTH0B05390g	191	199	154	162	181	118	187	94	149	72	172	305	249	171	392	370	427	267	311	215	240	245	288	215	340	223	144	297	346	237	297	202	420	213	174	121	211	208	180	186	453	241	301	185	164	321	273	332	298
KLTH0B05412g	161	175	181	189	132	108	153	197	223	131	212	177	233	151	352	266	269	117	123	79	443	302	201	467	252	184	204	121	146	98	156	144	271	257	273	166	233	331	411	464	125	109	104	105	282	181	122	123	97
KLTH0B05434g	924	710	729	696	287	199	379	718	856	558	990	1084	1220	659	1262	1042	1296	739	789	649	705	644	1208	823	973	722	721	982	1060	796	920	592	1135	522	461	318	492	577	567	575	1087	966	767	543	485	790	630	1527	1333
KLTH0B05456g	1472	988	999	983	662	533	801	857	1035	594	1143	1287	1448	914	876	776	886	929	870	725	948	722	1094	819	852	704	561	804	853	681	880	785	964	978	847	916	900	1032	1139	1379	1493	1196	1271	759	814	1129	922	879	726
KLTH0B05478g	1912	1644	1817	2252	1399	1270	2037	1266	1944	1317	2057	2009	2704	1440	2684	2377	2843	2398	2279	1711	2140	2224	1719	2023	2233	1910	1728	2203	2508	1887	1852	1837	2647	1709	1448	1746	2254	2019	1960	2360	4817	4717	4253	1703	1525	2715	2397	3003	2932
KLTH0B05500g	1696	2055	2217	2075	1060	872	1186	1152	1373	870	1517	2075	1846	1046	2273	2075	2767	3177	2567	1947	1951	1716	1735	1587	2392	1860	1479	2696	2797	1767	2307	1622	2485	1659	1736	1476	1505	1462	1424	1644	3938	3258	2771	2054	987	3230	2498	2814	2471
KLTH0B05522g	1121	1045	946	1410	1241	748	1312	1080	1377	806	1171	1399	1357	783	2960	2374	2855	2404	2212	1300	2053	1662	1254	1788	2288	1414	1171	1715	1480	1053	2182	1094	1739	1407	2998	1355	1804	1999	1966	1857	3350	2289	2179	1257	912	1878	1485	2513	1865
KLTH0B05544g	394	790	750	1267	371	457	713	745	1069	715	627	325	745	390	539	378	436	331	450	368	783	651	361	969	433	333	367	350	416	319	265	315	370	370	459	601	578	1085	1188	1853	877	723	641	367	723	587	566	789	623
KLTH0B05588g	417	313	306	505	217	197	319	468	631	450	578	411	656	389	366	288	386	418	347	268	297	227	360	304	431	312	312	323	392	352	268	306	434	204	268	291	382	354	393	417	561	457	369	242	246	300	276	383	367
KLTH0B05610g	23992	29127	27336	45031	8933	9159	16712	16644	26342	19908	27986	22736	38341	21963	24264	21007	24445	21431	17273	19094	21127	23586	20494	26746	15185	13778	14837	19082	18108	11008	6647	8873	14967	11565	15310	25111	21498	24596	21853	28435	21141	17596	15569	20384	12741	32708	26588	83759	77988
KLTH0B05632g	73960	31505	30556	59845	41604	39667	55962	33280	47171	35184	76221	87433	95484	64694	93621	83549	98178	55052	51146	38947	44375	42970	82794	48464	20312	17758	15605	18155	18754	11968	15911	15794	23587	55427	35994	31164	39009	59311	58831	83271	77893	72428	66541	60254	53864	95350	78983	102911	96233
KLTH0B05654g	10776	5052	6340	7271	5636	5085	8039	5180	8065	5327	12335	11240	15489	9457	5865	5364	6186	8153	7598	5432	5395	5874	10557	5343	6575	5269	4027	6800	7799	4561	6990	5574	8241	9595	8945	7012	8857	9725	8781	10002	12947	11075	9628	6434	8054	10567	8683	8734	7816
KLTH0B05676g	833	646	715	920	631	422	803	411	644	448	998	786	1095	650	3273	2630	3310	1204	1092	690	958	989	762	717	1219	940	840	1841	1793	855	1159	998	1459	1274	729	497	880	1098	1034	1112	2375	2276	1884	1361	831	2258	1901	1656	1479
KLTH0B05698g	2205	1552	1684	1781	2100	1433	1896	1882	2700	1362	2164	2849	2818	1590	2718	2364	2938	3300	2823	2014	1715	1464	2368	1476	2667	1959	1536	2044	2092	1512	2181	1575	2446	2504	3450	2643	3452	2786	3209	3697	4166	3227	2350	1489	1910	2483	1691	3032	2374
KLTH0B05720g	2837	2202	2584	3542	3978	3399	5926	1551	2464	1579	3482	4283	4010	2511	4899	4835	6112	3318	3177	2182	4039	4711	3259	3860	3646	2837	2537	4451	5100	3163	2862	2743	3800	5053	3133	3739	5193	4653	4153	4687	7739	7080	6311	3578	4076	5961	5251	6749	6093
KLTH0B05742g	1407	950	1188	1173	1300	1145	1408	885	1408	778	1282	1886	1650	930	1576	1531	1645	1699	1535	1191	1167	1330	1514	1038	1765	1334	1064	1632	1923	1039	1490	1243	1840	1833	1903	1878	2292	1938	1956	2024	2491	2279	1695	1322	1294	2224	1771	2138	1885
KLTH0B05764g	345	277	320	389	336	211	432	306	390	216	281	378	406	242	430	371	487	423	434	301	271	328	294	263	385	333	262	340	364	243	359	303	502	545	478	451	587	404	497	499	523	499	446	290	381	433	362	353	373
KLTH0B05786g	1188	1078	1311	1818	1361	1199	1978	909	1275	867	1274	1565	1498	868	2755	2843	3305	2649	2448	1561	1386	1653	1338	1789	2227	1738	1467	2660	2964	2125	2055	1382	2142	1376	1870	1237	1873	2190	2290	1895	2782	2199	1974	1524	1214	2615	1848	2802	2413
KLTH0B05808g	322	331	298	374	471	355	575	291	408	274	457	371	467	312	624	600	764	640	601	595	559	404	379	448	484	404	322	367	470	378	257	259	418	650	436	358	577	569	530	622	549	619	461	347	615	543	432	415	415
KLTH0B05830g	509	534	496	520	631	471	608	351	486	291	560	586	677	375	1019	938	1088	730	590	445	661	552	486	500	1059	704	606	813	799	486	659	590	943	656	898	853	922	457	621	902	1064	899	621	491	576	873	615	975	839
KLTH0B05852g	1116	907	986	1039	886	631	1145	826	1257	821	1349	1525	1792	988	1547	1440	1676	1182	1071	875	1398	1244	1441	1221	1440	1168	1058	1569	1446	953	1006	1054	1534	1414	935	824	1028	1264	1410	1548	2381	2175	1938	1104	1270	1932	1632	1774	1437
KLTH0B05874g	742	429	528	594	1036	822	1501	436	543	365	798	947	907	559	1205	1182	1349	1016	955	565	696	807	655	653	1025	859	799	1320	1362	736	728	764	1001	1452	1030	922	1320	1376	1181	1395	1399	1209	1010	925	991	1448	1200	1093	877
KLTH0B05896g	657	1298	1337	1544	1411	1229	1713	561	830	491	729	835	811	430	1375	1300	1562	1828	1724	1224	1358	1280	803	1393	1552	1238	1142	1418	1496	1018	1254	1266	1760	1712	2053	2309	2369	1780	1714	2206	2338	2038	1729	1193	1317	1956	1572	1782	1567
KLTH0B05918g	1046	740	632	901	1039	777	991	683	1188	644	1123	1307	1575	897	1805	1557	1844	1124	985	777	1124	990	1121	937	1518	965	870	1131	1182	647	1292	860	1475	1147	1790	1061	1521	1091	1189	1406	1739	1346	1056	756	963	1232	983	1760	1457
KLTH0B05940g	485	306	267	481	528	459	738	766	1043	705	928	520	1283	675	1937	1680	2245	534	571	347	389	424	519	364	745	546	530	598	631	390	364	410	490	902	745	626	882	878	868	870	815	721	464	339	702	548	437	584	471
KLTH0B05962g	2232	903	722	1059	914	710	1013	2644	4032	2655	3260	1892	4363	2538	2442	2190	2710	1161	1147	944	1077	845	1847	1030	1754	1295	1141	1286	1269	947	969	843	1079	846	1344	1138	1541	1290	1358	1681	1822	1457	1205	738	776	1245	915	1570	1417
KLTH0B05984g	1804	2043	2093	2706	1677	1384	2238	1796	2408	1521	1821	1975	2027	1154	2021	2033	2451	2707	2332	2134	1699	1562	1637	1652	2078	1640	1441	1872	2058	1658	1463	1363	1780	1799	1938	1797	2397	2468	2670	2689	2932	2949	2078	1411	1490	2614	2019	3325	2702
KLTH0B06006g	2952	3244	3406	4106	2422	2417	3581	2833	4090	2672	2735	2443	3763	2013	3073	3243	3952	4090	3970	2959	4199	4829	2510	4153	4702	3628	3784	3410	3820	2779	2165	2173	2833	2482	3242	3017	4060	7297	6101	5814	5212	5456	5244	2676	2772	4249	3466	5819	5045
KLTH0B06028g	310	500	461	625	438	361	443	367	499	400	464	457	499	305	919	919	1094	621	650	513	686	795	401	698	928	745	772	583	529	381	406	467	565	449	447	324	431	526	550	560	953	768	703	389	340	722	522	819	797
KLTH0B06050g	131	215	226	252	97	101	145	106	145	85	152	146	261	154	562	572	687	320	260	189	237	216	158	218	201	210	197	349	341	175	257	214	322	123	145	135	115	125	172	181	346	342	246	223	79	330	302	184	173
KLTH0B06072g	1876	1726	1859	2361	1809	1566	2134	1604	2034	1416	2260	2117	2741	1612	1607	1521	1853	2213	2015	1667	1822	1734	1694	1925	2346	1808	1643	1867	1812	1759	1571	1544	1979	1846	2819	3207	3585	3192	3241	3721	3309	3003	2795	1502	1761	2464	2101	2686	2387
KLTH0B06094g	2872	2900	3260	3224	1885	1779	2767	1785	2453	1724	2743	2580	3772	2296	1661	1632	1703	3110	2702	2264	2359	2089	2759	2114	2577	2207	1913	2786	3028	2213	1947	1998	2894	2510	2715	2608	2901	2945	2827	3073	3201	3465	3287	2429	2390	3653	3122	2771	2703
KLTH0B06116g	1197	852	982	1316	1235	820	1361	1326	1882	1202	2244	2066	2256	1463	2526	2195	2649	1394	1400	983	1563	1655	1712	1476	1524	1242	1067	1757	1930	988	1798	1320	2324	1561	1628	1237	1570	1381	1330	1598	2851	2468	2027	1130	1124	1721	1446	2039	1856
KLTH0B06138g	641	424	500	602	277	292	417	765	918	705	722	844	793	453	765	695	731	564	614	468	444	417	850	493	810	573	600	672	751	547	676	614	1062	438	309	391	440	385	367	463	904	902	685	308	301	449	350	759	713
KLTH0B06160g	927	2080	1711	2524	1188	1238	1671	1004	1490	1112	1125	1129	1422	762	2635	2011	2327	1863	1738	1984	2513	1821	934	2500	2265	1866	1932	2263	2193	1557	1804	1934	2727	1296	1535	1957	2029	1175	1345	2008	3234	3149	2734	1616	1019	2304	2037	3006	2654
KLTH0B06182g	8764	1584	1775	2112	691	694	1375	4002	5532	3968	8808	9458	11099	6521	4674	4085	5472	1624	1547	1508	1762	2442	8621	2429	3266	2527	2332	5637	6242	3579	2187	2192	3204	1896	636	473	797	840	761	1051	2643	2342	2102	2080	944	3291	2720	5571	4741
KLTH0B06204g	4742	5855	5997	8067	5923	4970	6348	5643	7622	4998	6573	6171	7043	4255	7917	7923	8556	6760	7291	6259	6924	6500	5070	6396	9032	7418	6842	7414	8178	6232	5678	5282	7692	5939	9010	7827	10599	8144	8490	10334	11145	10525	8837	5603	5801	9143	7409	10047	8452
KLTH0B06226g	960	553	563	568	1137	763	749	882	1202	712	1274	948	1436	709	1539	1423	1229	1464	1689	1236	949	722	757	869	1821	1206	886	951	883	659	1790	921	1657	918	2690	1108	1815	834	968	1011	1380	1070	579	850	632	1272	835	1209	1053
KLTH0B06248g	541	44	68	72	110	14	29	508	275	70	183	291	184	53	2565	2242	2664	230	161	107	4150	1642	214	2168	19045	11232	5010	201	189	260	9801	2281	3240	27	2316	49	400	174	464	128	311	191	176	461	24	511	258	138	118
KLTH0B06270g	1919	1111	1262	1653	1194	874	1311	2098	2511	1656	1924	1767	2677	1439	3174	3077	3813	2065	1800	1408	5497	3831	1457	4245	7943	4106	2729	1667	1793	1371	6475	1919	2202	1380	5704	1144	1821	2926	2991	2548	3243	2890	2577	1765	1237	2952	2351	2513	2307
KLTH0B06292g	960	822	773	845	831	581	1063	914	1351	829	967	1010	1190	771	1292	1309	1678	1013	855	660	699	687	919	656	1541	1134	1085	1878	2050	1325	1205	1090	1609	1033	1074	949	987	835	749	1155	1422	1259	1133	555	705	871	741	1171	953
KLTH0B06314g	7762	4483	5885	5788	2756	2855	4737	4522	6267	4770	7014	4998	11034	5891	1867	1623	2243	5207	4822	4312	2547	2358	6054	2549	3153	2918	2553	3698	3806	3033	3646	4027	4881	4322	3528	3226	4145	3266	3338	4307	8329	8199	8057	3161	3820	5152	4345	7281	6500
KLTH0B06336g	1856	1991	1685	2952	1237	1396	1642	2353	3165	2466	2451	1600	3173	1869	2079	1726	1943	3816	2578	2641	2406	2085	1562	2075	3862	3234	3445	2276	2234	1980	1844	1875	2115	1072	3126	2611	2306	5497	3266	2818	3306	3008	2319	1888	1067	2856	2268	2336	1959
KLTH0B06358g	350	277	425	704	123	152	226	269	361	297	321	298	499	225	302	292	308	409	352	350	896	1001	357	857	273	227	183	101	134	125	218	287	372	568	306	293	415	446	394	495	2088	1901	1459	362	364	647	427	691	667
KLTH0B06380g	10054	15059	16107	30042	7437	10549	13606	9515	14737	12179	4629	5998	6910	3324	2121	1331	1395	12811	11529	17247	1153	854	4101	1717	7060	6351	7453	2653	2556	5741	3609	7077	7322	8266	11161	36074	17311	15695	14880	21460	1953	1738	1753	5334	6181	8601	7293	21177	19932
KLTH0B06402g	1607	1193	1220	2465	830	822	1027	1227	1759	1205	1583	1406	2154	1213	1308	1025	1030	1781	1404	1993	1687	1246	1423	1673	1704	1442	1222	1251	1519	1211	1118	1088	1204	1011	1102	1143	1134	1831	1368	1202	3068	2924	2481	958	816	1571	1301	1834	1729
KLTH0B06424g	2475	2452	2924	4578	2682	2511	2888	2673	3558	2344	2984	2527	3625	1965	3738	3765	4307	4599	4256	3943	2975	2646	2327	2873	3808	2707	2046	2770	2968	2176	2991	2460	3511	2513	4131	4277	4456	3842	4084	4299	4327	3859	3016	2423	2342	3636	2831	4149	3222
KLTH0B06446g	6645	10253	9556	11520	10831	8334	10430	6105	8636	5292	10112	11923	12297	7347	16987	16067	19640	14402	12359	9189	11841	9238	8570	11694	16149	10795	8636	12100	12358	5197	14528	10425	17814	13265	24879	14928	16274	9532	8578	11212	26924	21304	13421	7844	8514	11627	8615	19482	16535
KLTH0B06468g	865	764	830	1010	865	721	979	502	748	446	971	947	1065	629	3478	3074	3531	1552	1555	878	1770	1629	835	1374	1487	1119	831	1313	1412	784	1657	1155	1374	912	1326	674	1249	998	907	988	1552	1683	1150	1137	835	1653	1262	1282	1191
KLTH0B06490g	61	90	125	132	130	121	172	27	45	28	61	105	57	29	208	179	199	279	192	173	168	106	81	135	215	175	117	135	212	105	194	162	197	244	231	220	284	136	138	178	276	165	92	173	130	234	250	230	227
KLTH0B06512g	2769	2709	2514	3647	2953	2567	3691	2167	2869	1874	2863	3000	3700	2002	2376	2253	2803	4188	3441	2718	2149	1989	2441	2121	3536	2683	2221	3308	3718	2793	2702	2100	2817	2519	3885	3404	4124	3795	3701	3722	3562	2995	2793	2151	2002	3693	2816	3723	3200
KLTH0B06534g	355	517	514	561	255	208	308	367	404	275	383	442	414	287	595	532	637	524	448	405	524	444	527	526	617	501	426	615	715	367	378	472	696	260	476	355	501	394	532	460	1907	1948	1758	661	229	1078	845	1029	791
KLTH0B06556g	1316	1613	1542	2086	1274	1360	1780	1988	2687	2125	1615	2544	2022	1312	1013	999	1236	1637	1694	1230	491	414	1772	345	2540	2291	2057	3470	3303	2140	882	1000	1365	3038	3131	1756	2660	3342	3290	4849	16470	15452	14357	4197	2728	5532	5267	4343	4185
KLTH0B06578g	1080	1166	1319	1520	789	700	1103	1091	1674	1076	1286	990	1573	946	3633	3505	4272	1406	1259	937	1223	1071	885	1156	1942	1626	1365	1394	1496	1159	1118	1356	1496	759	1100	1294	1399	942	1017	1355	3553	4077	3149	1115	810	1596	1297	1678	1486
KLTH0B06600g	206	590	683	772	417	368	451	275	388	243	312	189	310	197	1059	1031	1132	997	1021	867	693	577	220	657	1073	814	652	938	802	634	614	629	774	242	605	573	765	536	484	686	1127	1224	786	576	249	914	685	966	903
KLTH0B06622g	1459	1148	1147	1366	991	794	1313	1007	1631	900	1417	1414	2156	1184	1889	1662	1995	1931	1756	1236	1646	1388	1391	1563	1967	1482	1141	1641	1672	942	1781	1403	2214	1501	1629	1225	1351	1508	1557	1824	2588	1861	1540	1274	1102	1708	1430	1990	1863
KLTH0B06688g	0	0	0	0	0	0	0	0	0	0	0	0	0	0	80	83	93	0	0	0	414	358	0	462	157	101	114	137	133	132	130	131	117	0	0	0	0	0	0	0	0	0	0	219	0	308	295	522	452
KLTH0B06710g	98	1569	1712	2925	986	964	1560	116	145	130	130	105	167	71	70	88	102	2468	1880	2106	3052	2845	105	3534	165	138	113	187	182	141	154	163	183	962	1031	1053	1612	1465	1537	1544	2634	2514	2017	1875	799	3272	2437	4593	3936
KLTH0B06732g	4511	3984	4036	7532	2369	2669	3158	4934	6690	5551	5981	4130	7921	4395	4570	4172	4546	5200	4962	7576	4257	3187	3247	5028	7638	6400	6053	6081	5849	5364	3808	5264	7248	2707	4007	4669	4785	4719	4278	5308	3317	2966	2453	3858	2342	5920	4386	9987	8359
KLTH0B06754g	1061	619	717	1055	1106	865	1839	509	721	476	1046	1467	1349	775	1130	1087	1205	996	974	1369	892	964	1164	957	961	810	647	931	1080	626	858	729	1343	1731	1384	986	1374	1470	1337	1399	1486	1525	1305	1008	1323	1619	1242	1595	1381
KLTH0B06776g	224	461	534	783	480	305	505	269	340	256	400	261	426	281	2910	2576	2849	1050	1017	517	1928	2183	192	1686	1656	1266	862	1598	1896	619	1005	812	1225	971	637	314	621	747	769	773	1574	1397	916	1450	807	2288	1681	1206	1078
KLTH0B06798g	3022	2751	3948	4204	2310	1968	2760	2598	3740	2319	4339	4077	4991	3051	6196	5682	6505	4355	4047	2659	3119	3710	3625	2704	5911	4856	3934	5740	6868	4580	3613	3102	4615	3614	5109	2676	5086	3360	3125	3453	4401	4037	2976	3746	3201	5730	4521	5286	4477
KLTH0B06820g	1505	1266	1471	2287	959	869	1321	1283	1816	1314	2003	1663	2236	1486	4061	3430	3914	2397	1973	1555	2842	3525	1507	3772	2033	1926	1788	2609	2850	1986	1499	1523	2111	1136	1349	1157	1655	1668	1829	1781	3173	3166	2863	1877	1048	3266	2427	2595	2120
KLTH0B06864g	16750	11588	16058	20216	12436	12110	17143	11395	17134	11763	15946	13534	21182	10893	14178	14142	16033	19172	15993	15352	8525	9154	11791	8071	15619	12503	10943	15704	17471	13410	7569	9448	11355	11211	11636	18951	19316	19185	16646	19407	18932	18394	15999	12477	9776	20700	16452	24152	20741
KLTH0B06886g	896	595	580	663	1290	708	904	773	1041	431	809	1058	962	555	880	721	783	1341	1447	1024	1067	663	809	598	1606	977	662	909	858	550	1335	560	1176	1144	3085	1654	2211	966	1152	1366	1829	899	729	747	726	1101	772	1267	1260
KLTH0B06908g	707	923	1042	1319	1139	824	1125	762	1206	637	983	774	1113	629	1440	1092	1471	1509	1365	1162	1499	950	624	1186	2338	1930	1369	1216	1466	995	1929	1514	2164	655	2174	1957	2268	1139	1351	1845	1679	1451	837	921	709	1522	963	1992	1880
KLTH0B06930g	1713	1264	1096	1215	1355	905	1121	1169	1802	965	2085	2142	2664	1444	1918	1603	2038	2360	1926	1318	1737	1424	1726	1407	2558	1777	1276	2128	2252	1279	2425	1529	2348	1465	2646	2120	2288	1715	1706	2233	3158	2218	1619	1383	973	2195	1563	2498	2017
KLTH0B06952g	1612	1169	1279	1578	1229	853	1340	1339	1708	1319	2180	1730	2378	1518	1444	1288	1442	2196	2184	1604	1391	1217	1558	1305	2267	1891	1307	1801	1811	1288	2813	2002	3270	1127	2668	1854	2237	1760	1688	1939	2508	1894	1614	1224	829	1653	1317	2478	2185
KLTH0B06974g	5139	8151	7295	11365	13859	9598	8434	8113	11616	6558	10453	8461	13127	7232	14426	14189	14945	14415	12364	9625	10702	7728	6083	10167	16606	11821	8931	10443	10774	4637	16233	11157	19289	9325	29362	18545	19317	11325	10403	15076	28665	20572	11541	7912	6009	11612	7971	23845	19978
KLTH0B06996g	2312	2794	2790	4202	2354	2012	2344	2820	3634	2662	3218	2570	4019	2261	5091	4607	5311	5182	4238	3663	3647	3359	2236	3204	4257	3550	3017	3205	3508	2639	2929	2505	2781	2408	3451	3330	3208	4070	3738	4308	8983	8027	6049	2481	1962	4160	3103	4278	4052
KLTH0B07018g	640	650	815	860	761	518	850	460	660	409	823	1047	966	633	1934	1751	2165	1741	1467	974	957	990	798	968	1711	1132	1060	1521	1444	881	2000	1143	2070	843	1285	775	1023	1037	877	982	2323	1870	1571	1295	522	2177	1652	1734	1558
KLTH0B07040g	652	769	675	905	1047	748	884	706	947	409	842	813	901	570	1802	1426	1641	1653	1609	972	1089	975	671	865	1609	1275	844	1249	1158	738	1567	946	1494	889	2039	1360	1474	955	1096	1579	2325	1587	1126	996	619	1579	1050	1637	1402
KLTH0B07062g	304	345	301	429	264	218	358	182	286	163	371	312	457	246	646	470	531	531	441	310	388	377	272	269	403	296	227	361	384	235	543	301	601	384	572	402	517	324	356	389	751	611	467	351	197	715	463	666	568
KLTH0B07084g	477	478	462	420	576	335	375	394	514	244	492	462	537	290	774	633	714	1204	1100	806	661	538	385	526	1277	716	502	568	557	316	1128	541	986	434	1474	943	1002	390	622	808	1370	950	517	682	230	878	625	897	911
KLTH0B07106g	2480	1774	1857	2131	2059	1928	2662	2319	3325	1998	2798	2310	3388	1783	2314	2279	2641	2424	2226	2000	1716	1598	2257	1703	3040	2731	2288	2817	3264	2366	1722	1814	2424	1770	2597	2919	3563	3256	3271	3943	3486	3231	2867	1818	1703	3112	2387	3336	3048
KLTH0B07128g	545	490	501	618	537	406	505	489	648	415	604	724	836	459	761	592	678	736	624	514	459	400	605	421	762	571	444	849	816	474	747	549	782	812	692	621	815	522	571	809	1021	855	600	485	469	706	520	790	690
KLTH0B07150g	1511	6712	8249	11730	2550	1971	2145	2718	4064	2505	2447	1670	2919	1635	4012	3835	4423	8630	8091	8074	6729	6834	1397	6465	7757	6237	5578	6452	7396	6054	4031	4758	6172	1614	3977	2471	3804	1880	2421	3215	8939	8180	6543	4846	1507	7746	6191	10554	8706
KLTH0B07172g	6179	9104	12283	15324	6571	6269	10411	5169	8145	5506	7238	5575	8960	5096	4996	4788	5660	9848	10185	8746	5540	6156	5506	6065	7421	6704	6469	8799	9780	9170	4029	5264	6351	6016	5160	5627	8148	7155	7163	7967	12806	12719	12400	9281	5400	14799	11538	18577	16506
KLTH0B07194g	602	522	624	900	336	271	515	529	920	565	758	993	843	434	624	620	732	956	1070	708	845	671	750	623	674	507	406	545	589	443	565	381	532	482	520	447	658	712	709	693	1255	1038	1039	469	359	675	671	1059	816
KLTH0B07216g	1213	939	1086	1278	747	653	1013	909	1201	784	1286	1351	1492	921	1329	1337	1438	1670	1512	1201	1117	1166	1216	1016	1493	1201	1066	1277	1354	945	1315	908	1299	1184	1537	1062	1381	1291	1243	1474	2302	1872	1365	970	877	1483	1043	1748	1616
KLTH0B07238g	511	460	460	630	519	373	529	478	639	358	583	674	655	431	574	516	574	749	639	534	420	407	513	290	668	503	363	530	576	389	655	419	677	460	705	511	743	458	448	620	867	760	521	432	386	563	373	699	658
KLTH0B07260g	251	186	189	240	234	173	318	248	317	205	266	342	269	183	546	545	685	305	329	309	184	141	264	145	255	210	217	295	296	180	240	202	240	500	252	242	259	491	367	379	743	814	592	312	317	439	354	442	401
KLTH0B07282g	4937	4879	5607	6687	4700	4575	6202	5020	7263	5189	5810	6087	7354	4218	6400	5901	6787	6392	5870	5461	6978	5760	4832	6679	6467	4897	4751	5551	6278	4748	5204	4875	6773	5013	7728	8086	8657	6832	6704	8463	9132	7976	7342	4759	4469	7205	5909	8997	7783
KLTH0B07304g	15218	25768	28865	35096	15474	18664	23364	15486	23334	16368	20338	20003	24180	15537	38131	31432	35347	24017	23386	20335	26257	24985	17767	30619	28312	24447	23282	31516	35676	24520	20608	24345	34668	16376	30850	26164	31531	16050	17264	22798	41972	36925	32789	19799	14446	29537	24837	50900	44925
KLTH0B07326g	1085	1294	880	1583	1042	1155	2680	515	658	569	165	262	357	173	212	192	246	1338	1010	1683	879	479	277	1035	552	468	607	354	425	433	95	268	215	2819	2351	11870	4010	7100	5044	5635	1060	945	907	603	2401	954	802	3703	3627
KLTH0B07348g	608	2592	3944	4956	1476	2084	1887	1066	1633	1338	722	808	934	555	1816	1726	1792	5209	5460	5915	12322	7989	638	14285	5209	5191	6061	2458	2884	4093	2184	3263	3751	1374	3554	10578	5316	1124	1612	3166	3350	3498	3145	3932	1413	5745	4520	3409	3032
KLTH0B07370g	515	729	822	1030	560	454	831	550	756	587	702	763	800	494	1656	1317	1752	1498	1505	1038	2834	2780	612	3362	1300	1112	987	1863	2023	1116	1178	1066	1876	796	731	939	874	646	613	674	2680	2317	2262	1474	681	2244	1816	2500	2283
KLTH0B07392g	1611	1482	1567	2130	2000	1544	2246	1518	2116	1403	1618	1698	1996	1081	4076	3882	4616	3509	2884	1929	2988	2678	1320	2774	3538	2741	2236	3538	3450	2853	3880	2570	3593	1787	3329	2081	2821	2740	2648	2741	3587	3528	2880	2421	1826	3610	3035	3010	2738
KLTH0B07414g	215	300	441	539	281	255	496	302	284	262	171	241	203	82	590	582	741	773	649	444	551	589	186	507	463	440	396	595	734	482	412	342	546	283	271	293	454	366	483	433	827	781	702	399	184	689	562	713	648
KLTH0B07436g	366	543	701	1034	371	256	505	361	432	289	361	334	463	286	923	861	948	1273	1046	746	1079	906	331	915	979	732	651	1086	1210	859	1010	682	1051	762	537	452	582	802	821	627	1936	1766	1262	718	459	1152	893	2049	1756
KLTH0B07480g	549	195	252	450	168	165	274	176	238	192	273	643	371	202	267	257	351	511	357	432	217	279	395	231	283	253	270	380	340	272	262	256	352	678	305	298	284	464	326	371	435	510	555	322	319	536	410	549	478
KLTH0B07502g	2406	2800	2690	4736	534	404	781	514	838	629	1287	3659	1868	1031	1608	1563	1792	4423	3682	4228	1402	1555	2628	1725	1424	1342	1180	2029	2069	1809	924	1470	1814	2893	696	920	783	1296	1054	1349	3860	3523	3817	2548	1525	4230	3746	3814	3364
KLTH0B07524g	4	193	87	268	13	9	10	31	21	15	15	2	26	8	87	52	61	319	396	312	261	266	19	249	162	122	79	114	89	114	54	75	56	13	30	23	35	9	13	25	833	663	545	496	11	784	621	158	121
KLTH0B07546g	3303	4330	4933	6274	4353	3957	4723	4174	5947	4205	3781	3780	3999	2143	3836	3698	4250	5124	5331	4935	4139	3932	2970	3536	5992	4824	3737	7141	7664	5788	3695	3263	4887	3245	5940	6744	8198	6427	6240	7793	9551	8265	6208	4384	3063	7169	5720	9225	7416
KLTH0B07568g	1575	1163	1352	1782	2062	2078	2517	1925	2927	2185	2297	1858	2875	1730	6571	6249	7455	1967	1815	1445	1714	1626	1562	1799	2125	1908	1605	2106	2326	1881	1653	1551	2141	1617	2243	1969	2674	2255	2223	2628	2544	2218	1948	1520	1252	2533	2117	2380	2052
KLTH0B07590g	1007	1388	1705	2206	1087	953	1163	1410	2010	1225	1354	1052	1694	973	1116	1017	1157	2419	2117	2220	1321	1234	897	1257	1956	1777	1250	1533	1617	1143	1028	1076	1365	837	1357	1450	1734	1382	1519	2097	2891	2306	1904	1260	869	2124	1458	2160	1844
KLTH0B07612g	2196	2044	2153	3772	2306	2364	3720	1376	1955	1647	2504	2471	3377	2055	3543	3110	3343	3352	3018	2375	3123	3039	2013	3126	3884	3310	2781	3563	4265	2901	2585	2948	3999	2461	2670	2107	3225	3056	2647	3175	5677	5484	4803	3267	1965	5165	4260	5349	4569
KLTH0B07634g	493	717	663	872	1060	793	1093	864	1314	726	784	712	897	478	2780	2190	2595	1065	940	882	940	759	575	597	1046	912	679	1312	1234	732	989	698	1056	969	1788	1479	1745	1464	1683	2127	1900	1260	1023	730	774	1219	765	1753	1243
KLTH0B07656g	378	61	45	67	70	71	126	187	305	205	299	295	370	219	187	127	196	108	80	83	117	81	361	122	64	36	45	53	101	12	45	56	62	155	69	59	118	121	157	115	242	238	199	101	62	147	189	82	49
KLTH0B07678g	2997	1922	1985	2549	2020	1719	2774	2027	2873	1898	3458	3790	4558	2692	4575	4197	5186	2670	2279	1627	2140	2442	3049	1896	2731	2411	2014	3453	3665	2105	2174	2112	2838	2893	2709	2547	3172	3400	2999	3304	6121	5520	4653	2564	1990	4305	3540	4655	4241
KLTH0B07700g	819	895	780	1113	1225	806	1383	781	1051	670	1263	1038	1479	906	2943	2515	3134	1734	1557	1099	1298	1121	922	1281	2070	1534	1264	1635	1881	1080	1644	1293	1881	1458	1867	1403	1578	1723	1866	1848	2878	2367	1698	1190	1026	1765	1503	1852	1489
KLTH0B07722g	771	600	688	849	783	543	698	761	1121	696	872	949	1043	600	1232	1329	1419	1496	1315	933	1119	922	809	907	1404	1126	852	920	977	655	1131	802	1122	783	1290	939	1193	1087	1241	1300	1611	1264	884	825	518	1040	926	1287	930
KLTH0B07744g	9629	14607	14653	17815	28032	17802	16672	14724	19342	8786	15965	18344	15687	9062	36948	32804	36560	29556	24843	18124	24677	18535	11566	20437	33205	24215	14360	25713	25102	12206	29056	16562	31186	19050	54721	27563	33637	25819	21496	30103	48180	29729	16428	20204	11702	31741	21328	45327	35308
KLTH0B07766g	14	168	271	417	356	371	403	64	92	75	58	51	69	32	100	67	104	335	304	277	346	321	49	389	204	228	160	167	234	142	87	176	166	158	189	240	314	204	288	374	267	282	241	134	128	184	118	195	153
KLTH0B07788g	770	664	691	975	663	697	884	929	1467	1037	1221	865	1542	810	742	550	672	953	835	810	1356	994	858	1378	915	778	588	694	675	448	723	774	870	665	1162	911	1248	1057	931	1274	1226	1205	920	702	564	1263	970	1021	925
KLTH0B07810g	1945	2724	3055	4178	2224	2055	2488	3503	4930	3560	2737	1787	3516	1814	3416	2954	3671	3349	3076	2919	6954	4932	1532	7987	4942	4198	4104	2921	3102	2877	3389	3125	4303	1601	3556	2870	3772	3131	3144	3623	4106	3517	3176	2393	1686	3785	2805	4034	3810
KLTH0B07832g	190	510	656	485	219	207	353	83	122	75	159	136	210	130	314	219	332	487	509	331	284	251	168	276	560	505	474	404	460	260	238	338	401	433	276	195	254	250	268	270	806	704	678	218	272	439	424	482	418
KLTH0B07854g	2736	5293	5794	7026	4219	3951	5178	2419	3902	2583	2810	3108	3513	2121	4839	4622	5330	6436	5477	5244	4785	4212	2388	4907	6205	5335	5053	6688	7274	6391	4369	4685	5750	3411	5645	7834	7347	6060	6968	7804	6621	6521	6339	4241	3355	6975	6078	6320	5419
KLTH0B07876g	424	355	386	288	274	177	244	333	384	227	356	402	390	210	417	348	385	640	477	389	319	259	387	233	725	558	345	495	463	265	462	332	479	338	469	412	552	432	465	657	567	478	305	302	229	390	317	446	508
KLTH0B07898g	923	503	468	626	349	286	550	744	1005	729	1111	1449	1171	873	791	615	886	730	684	497	536	515	1281	485	598	546	412	562	657	446	398	416	572	563	622	423	568	698	738	678	971	873	1057	437	507	784	686	823	732
KLTH0B07920g	827	935	894	1328	990	855	1098	967	1258	766	816	793	853	533	1389	1260	1506	1538	1445	1412	1185	822	588	938	1528	1166	1025	1265	1351	1100	1045	961	1306	1089	1948	1637	2136	1806	1830	1999	2110	1826	1482	821	851	1396	1061	1490	1409
KLTH0B07942g	1518	888	952	1184	1085	806	1425	803	1044	700	1447	1398	1781	1148	899	890	998	1436	1358	991	1064	1172	1388	1093	1476	1152	1061	1295	1454	933	1166	1021	1436	1298	1635	1643	1980	1819	1891	1874	1514	1497	1517	1135	1210	1777	1359	2173	1921
KLTH0B07964g	4467	2373	3218	3931	3092	2686	4313	2761	4093	2879	4938	3251	6405	3508	2810	2833	3276	4088	3553	2733	2771	3006	3312	2531	4284	3836	3501	4188	4636	3828	3272	3276	4257	2661	3829	4868	5694	4917	4922	5440	3831	3808	3275	2505	2947	4145	3480	5959	5316
KLTH0B07986g	1420	1824	2150	2846	1512	1604	2044	1285	1697	1319	1573	1448	1936	1069	2752	2464	3129	2217	2012	1864	2833	1901	1336	2563	2053	2002	1773	1804	2002	1728	1278	1858	2141	1923	2303	3252	2852	3012	3274	4135	4774	4555	4374	2048	1724	3327	2616	3078	2831
KLTH0B08008g	1430	1758	2112	3239	1187	1204	1388	1215	1838	1105	1575	1343	1876	1138	2627	2449	2569	3211	3054	2172	2493	1738	1122	1792	4587	3253	2266	1902	2141	1459	7064	2319	3444	984	2771	1745	2181	2393	2237	2329	2948	2913	2054	2021	1069	3450	2413	3071	2594
KLTH0B08030g	905	1197	1277	1515	776	627	863	554	719	513	1062	1042	1251	768	1583	1379	1840	1572	1405	1053	1442	1442	993	1398	1302	978	803	1146	1251	733	1273	996	1447	1160	1433	1183	1574	1233	1160	1443	2367	2077	1550	1342	928	2157	1879	1589	1501
KLTH0B08052g	909	484	612	714	894	708	1201	520	673	464	897	934	1145	609	1189	1059	1290	954	865	654	656	698	1042	571	882	741	592	1063	1132	635	669	556	850	838	896	1008	1281	1215	1188	1250	1802	1576	1364	1037	882	1417	1118	1178	1127
KLTH0B08074g	2074	2754	3139	3932	3167	2630	3815	1411	1928	1355	2420	3378	2677	1704	6382	5732	7054	3576	3579	3337	3769	3583	2727	3920	5139	4233	3588	5040	5572	3596	4211	3630	5513	3478	4276	3314	4125	3181	3343	3913	4203	3868	3238	3823	2959	6310	4793	6715	5390
KLTH0B08096g	862	1067	1519	1701	1000	813	1177	922	1301	865	1004	1033	1146	726	1501	1222	1554	1771	1638	2443	1239	1202	823	1235	1200	954	883	1199	1192	891	1030	800	1404	1109	1244	1231	1499	1210	1312	1807	1842	1653	1440	1088	1280	1668	1378	1382	1263
KLTH0B08118g	5458	4463	7337	10200	4827	5161	6599	7105	10394	7597	9638	7816	12160	7618	5883	5513	6402	9452	8487	10331	9667	6668	7676	10769	8903	7741	7336	6852	8214	4880	5916	5880	7831	5883	6367	5912	6623	4696	4318	6156	7568	6545	5851	4977	4279	7877	6444	10552	9191
KLTH0B08140g	981	1419	1761	2419	1047	1148	1457	819	1164	810	1017	777	1484	708	907	887	959	1855	1765	1754	1768	1446	773	1631	1898	1577	1437	1430	1368	1384	1050	1396	1768	1028	1393	2440	2311	1899	2023	2816	2814	2900	2420	1363	1229	2401	1840	2215	2166
KLTH0B08162g	639	542	535	825	1051	771	1166	450	629	319	488	660	513	343	1283	1117	1239	1450	1377	949	1148	761	481	871	1689	1244	1014	1200	1202	892	1437	1179	1526	922	2146	1812	2374	1655	1836	1534	1891	1324	1010	592	696	1021	696	1594	1293
KLTH0B08206g	955	1441	1692	2677	1386	1499	1591	1435	2064	1425	1382	1307	1930	1161	3362	2593	2891	1272	1221	1114	1839	1661	1090	2210	2030	1959	2166	1594	1884	1358	1459	2703	2955	1150	2050	2886	2530	1919	2160	4616	3104	2827	2512	1642	1591	2624	1956	3078	2381
KLTH0B08228g	1176	848	819	1037	1160	1032	1469	1281	1779	1230	1654	1476	2031	1244	2265	2205	2569	1226	1085	904	893	1013	1209	1011	1890	1524	1433	1636	1620	1133	1148	1259	1658	1247	1337	1327	1878	1977	1530	1797	1983	1667	1498	906	925	1352	1157	1908	1576
KLTH0B08250g	451	332	259	407	458	372	530	462	667	434	648	669	722	478	880	868	1017	586	544	427	454	396	511	366	772	614	479	700	673	491	503	403	612	532	542	535	554	580	669	698	899	703	545	295	288	464	397	644	659
KLTH0B08272g	1363	750	796	1191	967	989	1652	741	1172	693	1198	1288	1717	872	2226	2229	2774	1346	1017	770	1545	1501	1216	1493	1508	1211	1186	1349	1719	1064	1096	1124	1455	1422	1464	1517	1688	2079	2018	2119	1972	2023	1775	1053	1347	1711	1327	2086	2001
KLTH0B08294g	2152	2689	2697	3415	2087	1842	3111	1682	2347	1551	2225	1950	2640	1591	2703	2455	3115	3787	3396	2870	2077	1766	1726	1878	3663	2783	2626	3610	3783	3182	2899	2521	3638	2221	2858	2721	3366	3550	3753	3461	3513	3256	2871	2054	1755	3368	2710	3915	3553
KLTH0B08316g	552	318	424	455	363	239	531	506	714	553	584	894	681	376	1371	1615	2012	716	706	394	697	729	614	602	639	545	514	974	920	602	605	457	616	501	335	196	419	844	786	796	1284	1287	1150	703	492	1170	1112	963	854
KLTH0B08338g	291	485	506	600	430	273	437	391	546	356	346	318	293	211	1597	1690	1891	955	799	688	682	523	246	517	1027	755	675	890	968	831	652	508	786	355	565	484	590	641	638	651	1051	917	785	439	236	694	575	1149	938
KLTH0B08360g	1202	2015	1932	2767	1819	1418	1810	1114	1600	863	1204	1797	1672	997	3351	3068	3607	3118	3025	2190	3125	2556	1367	2639	3137	2431	1767	2665	2677	1939	2401	2175	2895	2394	3494	3397	3614	2788	2918	3675	5148	4057	3319	2287	1920	3454	2618	4519	3632
KLTH0B08382g	536	473	491	651	430	362	488	422	580	414	673	528	871	396	497	374	463	707	694	665	652	523	471	532	835	779	555	765	747	536	802	665	901	269	665	542	734	578	578	777	853	705	523	405	261	625	489	872	679
KLTH0B08404g	2782	1705	2183	2424	2195	1929	3351	1491	2172	1581	4756	4354	5360	3467	3362	3048	3694	2570	2605	1761	2826	2184	3511	2883	2485	2080	2030	2831	3022	1816	2753	2181	2808	2115	2092	1548	2852	2100	1838	2193	4347	4073	3472	2120	1602	3598	2998	3414	2955
KLTH0B08426g	1259	1507	1174	1750	1601	1174	1502	978	1461	841	1760	1542	2053	1175	2218	2291	2712	1935	2011	1541	1812	1572	1417	1688	2950	2252	2040	2605	2690	1921	2397	2058	2640	1626	2514	2225	2556	1677	2181	2579	2668	2313	1925	1630	1254	2584	2049	2121	1896
KLTH0B08448g	1016	1086	1414	1628	1140	853	1401	1185	1691	1146	1346	1190	1542	950	2717	2433	2884	1840	1666	1227	1190	1199	965	1192	2055	1741	1745	2082	2169	1741	1211	1011	1527	1116	1436	1308	1812	1736	1631	1858	1999	1856	1573	1217	1086	2145	1565	1895	1583
KLTH0B08470g	1439	5557	5117	10087	2300	1973	2377	2597	3567	2346	5226	1736	6136	3803	2573	2436	3049	4350	4060	3976	4316	3774	1798	4642	7606	6735	7256	4744	5446	4496	4689	6315	7721	1285	3375	1486	3749	1700	1953	3002	1887	1966	1973	4256	1219	6616	5526	1774	1478
KLTH0B08492g	819	1265	1612	3129	1342	1432	1897	1535	2123	1639	1887	1009	1958	1369	1656	1460	1633	1725	1605	1425	1658	1415	1046	1728	2119	1757	1895	1807	1871	1478	1253	1849	1948	1084	1888	1839	2540	1795	2060	2697	1160	949	957	981	1065	1740	1319	995	766
KLTH0B08514g	459946	809891	896850	1202415	741527	791095	954099	684201	1031345	781573	1143385	592696	1500365	905692	691958	594156	704997	518776	468542	513625	721535	628591	546467	872994	916641	831359	931732	879147	932800	757494	494115	790735	948962	342966	746355	1014578	1025726	524755	672501	1139914	899619	885247	819631	535150	465367	823158	636149	946086	832232
KLTH0B08536g	1770	2881	3835	4828	657	779	1067	5492	6932	5300	3298	1753	5029	2757	1504	1259	1399	2696	2164	3625	1433	1442	1780	1690	1838	1519	2047	1208	1369	1101	702	1166	1246	1246	872	1225	1049	1034	1013	1425	3027	3006	2989	1276	948	2058	1676	1964	2055
KLTH0B08558g	867	2276	3037	4784	2063	2055	3218	2489	3217	2659	997	783	1311	769	2215	1784	2398	2255	2211	2776	1485	1643	763	1649	1404	1301	1434	1085	1294	1039	603	843	1069	1717	2203	2702	4129	2932	2722	3097	2972	2680	2526	1347	1528	2375	2016	3478	3099
KLTH0B08580g	1884	3646	3963	4974	2552	2131	2773	2761	3832	2772	2181	2002	2859	1544	2505	2114	2675	4325	4261	4504	2678	2455	1619	2424	4592	3600	3272	3120	3404	2435	2627	2727	2959	2676	4409	4190	5294	4439	4852	5374	4944	4428	3397	1988	2506	3282	2370	4420	3822
KLTH0B08624g	777	815	831	928	725	739	971	694	862	580	968	849	1200	634	1545	1386	1776	776	803	672	654	585	743	622	1373	1142	1134	1273	1512	1100	1161	1127	1509	1033	1257	1253	1581	1129	1272	1415	1305	1162	1149	679	905	1054	930	1465	1322
KLTH0B08646g	346	388	416	527	154	158	211	307	420	276	366	439	390	167	1444	1204	1586	457	411	480	296	325	348	308	578	438	451	489	528	358	458	431	594	213	240	380	332	273	235	322	805	711	740	472	214	783	581	641	455
KLTH0B08668g	81045	78326	110198	119160	70221	72479	97884	53435	75316	52185	104638	103255	125501	74508	65823	59011	67491	97588	95293	87399	68496	66143	87460	65989	101241	86968	79124	89303	94384	71073	67336	78028	102796	68765	88393	91342	104557	66861	58531	69722	91886	87557	73764	69132	54465	108656	84782	119327	102485
KLTH0B08690g	134	219	329	428	211	160	156	659	834	531	335	210	365	180	222	215	236	725	555	708	238	240	153	239	452	389	409	174	231	248	148	229	214	138	223	278	313	303	273	516	221	204	147	240	169	323	266	335	204
KLTH0B08712g	434	312	311	397	398	197	371	506	761	501	536	571	611	306	369	299	406	755	787	594	482	443	436	340	498	328	295	510	475	312	348	271	417	397	411	354	472	466	524	612	584	444	414	243	249	421	394	588	451
KLTH0B08734g	881	703	634	974	576	551	781	418	703	485	950	859	1289	757	696	792	914	1128	1076	811	810	698	793	787	1311	1003	895	1219	1281	1075	913	1001	1232	819	1130	940	1100	1043	1031	1104	1273	1029	900	1041	654	1709	1301	1235	1216
KLTH0B08756g	1044	1626	2017	2827	1193	1012	1639	1166	1700	1179	1558	1291	1601	1075	2060	2154	2529	3144	2637	2121	1458	1346	1093	1647	2518	2055	2148	2601	2940	2586	1399	1453	1949	981	1290	1442	2009	1701	1612	1831	2363	1890	1732	1594	947	2868	2156	2966	2388
KLTH0B08800g	1547	691	796	1346	1427	1232	1892	1451	2024	1344	1878	1661	2426	1518	2756	2978	3326	1529	1465	981	1152	1162	1443	1183	1588	1434	1240	2036	2229	1559	1615	1117	1751	1406	1568	1154	1553	2394	2301	2254	2044	1553	1655	1452	1110	2255	1821	2016	1871
KLTH0B08822g	625	637	502	607	806	688	948	470	649	455	744	726	849	466	1368	1110	1404	694	669	617	569	521	619	523	934	844	651	849	826	650	633	761	906	809	1242	1480	1438	931	1134	1399	1072	812	805	485	717	771	604	1085	910
KLTH0B08844g	1638	1248	1330	1602	1455	1025	1754	1488	2079	1427	2103	2265	2268	1272	3804	3466	4323	2081	1857	1381	1703	1622	1718	1566	2349	1656	1534	2095	2178	1500	1822	1636	2225	1764	1785	1363	2084	1950	2202	2253	2469	2153	1731	1559	1274	2632	2200	2734	2569
KLTH0B08866g	1463	1178	1231	1551	1010	866	1262	1195	1716	1153	1358	1421	1951	1032	1524	1455	1652	2030	1948	1575	1148	1055	1291	1144	1826	1479	1202	1645	1777	1318	1205	1270	1448	1082	1965	1788	2080	1882	2226	2165	2283	1843	1787	1025	1070	1699	1133	1912	1739
KLTH0B08888g	1288	1136	1317	1958	1272	951	1628	1013	1427	1208	1757	1887	1899	1178	1589	1563	1766	1956	1766	1221	1533	1553	1478	1704	1558	1260	1157	1659	1878	1199	1256	1032	1506	1155	1334	1144	1664	1783	1742	1725	2188	2026	1513	1171	851	2108	1605	1814	1527
KLTH0B08932g	487	343	370	531	285	231	319	327	498	293	412	570	481	334	911	826	1090	544	600	427	447	407	491	436	620	551	564	762	781	454	643	587	948	303	440	312	478	407	455	453	994	824	650	409	304	613	544	863	647
KLTH0B08954g	519	344	340	427	377	287	501	353	457	273	561	622	640	328	839	756	963	700	671	408	411	372	627	323	721	560	473	737	747	471	839	700	1137	515	662	438	626	634	630	688	907	745	659	484	378	731	669	905	822
KLTH0B08976g	5258	9261	11514	13617	4052	3221	4986	4586	6577	4372	9888	6259	12450	6742	8380	8513	10339	12064	9682	7120	7734	9651	5369	7811	8661	7178	5821	12224	13179	9282	5709	6763	8161	3767	5328	3697	5954	4855	4816	5405	10599	8862	7622	7553	3418	11918	9094	15309	12525
KLTH0B08998g	1633	3239	4294	5996	3088	2188	2643	1926	2863	1730	3050	2215	3725	1988	4056	3973	4581	4851	4082	3035	3387	3620	1829	2995	4687	4203	3181	3989	4686	2527	3335	2812	3723	3089	5945	3868	5484	3346	3523	4292	6478	5161	4099	3109	2168	4837	3458	6408	5547
KLTH0B09020g	2334	7474	9291	12642	2793	2664	3747	2881	4417	3340	5083	2309	6376	3561	4225	3966	4679	5583	5211	4127	6107	6508	2270	5871	6374	5881	4706	6704	7185	5512	4151	6526	7487	2314	4300	4330	6404	5091	4793	6378	12226	12185	10987	5351	2876	8321	6276	8797	7413
KLTH0B09042g	6373	7588	7802	11117	4920	6015	8756	6137	9972	7214	8680	4987	11990	6813	5415	4273	5004	4237	3625	3355	3044	3020	5179	3332	3486	3209	3543	4277	4749	3667	2308	4045	5089	3569	5267	9555	9766	4900	4661	7356	5846	6602	6769	4075	3743	6568	4990	11684	10285
KLTH0B09064g	1607	1358	1348	2074	1914	1498	2214	1657	2350	1687	2232	2082	3056	1867	2095	1924	2552	2271	2154	1656	3438	2062	1540	3187	2267	1896	1607	1482	1499	1172	1813	1437	2263	1976	3583	2612	3519	1983	2122	2797	2984	2262	1806	1805	1581	2841	2164	3382	2941
KLTH0B09086g	244	403	442	858	468	401	625	332	389	317	594	420	654	384	675	743	832	761	666	466	903	876	355	828	790	648	618	731	795	465	911	658	1001	556	732	554	759	897	897	938	1118	882	809	826	421	1332	1085	1291	1189
KLTH0B09108g	1279	1288	1528	1653	782	750	922	1060	1451	954	1663	1377	2280	1256	1088	930	1197	1849	1612	1143	1618	1307	1258	1293	1512	1141	987	1278	1391	884	1651	1320	1694	1142	1636	1311	1552	1533	1481	1740	2102	2098	1505	1012	1004	1850	1438	2000	1875
KLTH0B09130g	1728	3186	3078	4452	2773	2488	3295	2133	3092	2094	3097	1892	3459	2146	3757	3540	4186	4761	3886	3402	3557	2722	1718	3432	4487	3717	3515	4687	5142	4007	3385	3092	4169	2329	3601	3396	4439	4414	4443	4481	5351	4318	4059	2619	2279	4791	3490	5373	4566
KLTH0B09152g	620	548	550	758	461	398	685	429	623	391	632	724	689	467	1176	1364	1433	846	778	692	611	573	497	595	1430	1064	931	1270	1332	1094	1190	1013	1151	624	728	700	776	768	781	820	789	778	557	390	500	850	550	858	719
KLTH0B09174g	225	50	75	136	274	242	515	97	151	108	196	168	146	123	237	163	227	160	101	78	72	61	246	94	140	80	112	140	144	81	133	88	104	368	318	377	475	535	466	492	129	72	91	55	382	95	62	141	108
KLTH0B09196g	1969	1833	1790	2906	1641	1266	1949	1826	2636	2034	2483	2306	3060	1875	3053	2761	3395	2855	2220	1761	2299	2483	2051	2624	2529	2151	1957	3386	3775	2936	2036	2044	2796	1653	2381	2009	2207	2960	2861	3097	3661	2949	2612	1998	1529	3793	2735	3665	3179
KLTH0B09218g	541	776	812	1158	671	374	471	441	657	398	852	539	1076	608	2349	2063	2453	1315	1167	794	1463	1294	545	1171	1357	987	721	946	876	571	1288	1391	1848	528	892	622	756	529	518	741	1481	1258	1050	1317	437	2017	1523	1221	934
KLTH0B09240g	2818	1244	1352	2614	1536	1582	2017	1655	2576	1832	3666	3509	4835	2979	6007	5637	6709	2531	2337	1993	2143	2063	2951	2224	3576	3142	2613	3545	3922	2354	5346	4349	6800	2162	3334	2878	3653	2799	2486	2598	3543	3402	3191	2099	1977	3418	2621	2914	2903
KLTH0B09262g	271	543	580	1366	669	582	623	554	808	638	434	400	540	374	1939	1712	1922	1679	1265	953	906	870	341	913	723	503	534	574	845	470	830	520	930	593	940	630	1076	991	872	797	1787	1625	1104	402	500	771	538	1075	931
KLTH0B09284g	437	344	323	621	278	210	322	494	547	397	709	613	1027	600	713	739	711	625	556	448	915	985	522	1158	374	335	265	327	385	235	1695	798	1122	451	660	383	482	672	538	603	1369	1101	903	339	403	540	438	437	401
KLTH0B09306g	2030	2508	2569	3942	1740	1679	2027	1900	2712	2163	4136	2943	4859	2871	4641	4518	4969	3830	3779	3072	3758	3364	2434	3759	4737	3953	3416	4954	5221	3442	3975	3645	5355	1400	2443	2526	3111	2044	2155	2801	7581	6503	5296	3758	1243	6019	4672	5867	5390
KLTH0B09328g	96799	107392	142813	175824	64923	65283	91518	87220	124519	93048	119446	78699	165382	90186	47360	44720	53313	116216	103420	96792	95352	103132	81814	94151	126262	110804	104741	110685	121260	106745	59896	93915	95529	61690	70135	90419	98130	88182	90967	112829	165865	175267	175421	89942	64037	143511	122123	149397	140973
KLTH0B09350g	2273	2932	3393	3189	1763	1594	2669	1878	2809	1897	3236	2910	4203	2618	3764	3629	4082	2493	2193	2100	2768	2941	2924	3160	3491	2892	2409	3314	3721	2436	2383	2625	3552	1936	2671	2023	2667	1810	1800	2024	4686	4146	3640	2071	1892	3529	2690	3306	2848
KLTH0B09372g	2292	2614	2746	3197	2714	2177	3297	2684	3536	2378	2334	2410	3042	1663	5007	5087	6260	4053	3447	2948	2394	2116	1986	2269	3015	2481	2486	3439	3754	2933	2295	2181	3012	2941	3532	2934	3596	3990	4241	4071	4919	3932	3882	2359	2427	4001	3105	3601	3232
KLTH0B09394g	919	679	837	822	887	716	1131	513	784	488	829	1007	1081	590	1402	1415	1656	1146	1004	894	829	769	905	643	1023	785	652	1167	1333	835	928	925	1257	1421	1417	1321	1502	1521	1573	1765	1827	1480	1319	641	1186	1098	915	1228	1060
KLTH0B09416g	1643	1686	1894	2049	1646	1227	1751	1510	2079	1064	2077	1577	2741	1491	1716	1689	1869	1947	1542	1203	1648	1348	1575	1358	1659	1443	1112	1715	1616	1318	1513	1101	1527	1666	2301	2032	2914	2394	2347	2554	3160	2431	1805	1848	1336	2805	2114	2989	2315
KLTH0B09438g	1695	4527	4973	6296	1824	1573	2613	1852	2782	1920	2507	2249	2870	1847	4180	3765	4677	3259	3068	2226	2660	3202	2094	2768	3179	2868	2684	4400	5215	2990	2996	3151	4607	2537	2084	1960	3011	2380	2359	2825	6184	5601	4700	3447	2083	5224	4210	7012	6053
KLTH0B09460g	1556	2049	2373	3317	2201	1723	2815	2236	3549	2256	3643	3404	3760	2837	4083	3965	4609	3770	3720	3297	2828	2651	3424	2795	2959	2484	2096	3040	3419	2003	3197	2223	3744	4609	3822	2418	3607	2853	2755	3259	4138	3669	2834	1848	2498	2982	2296	4066	3656
KLTH0B09482g	2255	1294	1612	2219	1494	1385	1962	1498	2212	1489	2446	1793	3068	1693	1412	1253	1651	2953	2489	2164	2573	2068	1987	2583	1892	1565	1345	1719	1908	1504	1087	1208	1510	1386	1772	1805	2682	1809	2078	2239	2440	2285	1991	1480	1447	2336	1897	2598	2180
KLTH0B09504g	3721	3210	3662	4322	3130	2608	4360	2100	3101	2061	4191	4024	5355	3184	4255	3765	4625	4069	3874	3030	3139	2943	3710	3007	5124	4050	3580	4644	4861	3671	4897	4346	6186	3818	4451	3775	5086	3796	3729	3907	4974	4677	4139	2332	2565	3839	3056	5136	4630
KLTH0B09526g	2180	1781	2082	3143	1390	1458	2390	1996	2884	2124	2245	2078	2714	1588	1693	1435	1871	2409	2115	1745	1521	1551	1882	1745	2079	1670	1663	1859	2180	2031	1361	1434	1624	1652	1510	2009	2606	2578	2498	2680	2796	2958	2861	1408	1430	2137	1761	3119	2930
KLTH0B09548g	573	877	1111	1305	561	690	832	461	653	499	647	586	838	470	1087	1038	1272	767	691	555	905	1013	439	1243	1076	978	819	1094	1165	761	703	844	1029	661	922	1010	1265	1022	1000	1137	1413	1431	1250	622	619	1024	764	1259	1312
KLTH0B09570g	2474	2052	2581	2753	3374	2455	3411	1865	2384	1553	2934	3649	3786	2280	7152	7469	8574	4323	3526	2505	3466	3467	2943	3221	4793	3562	3093	4760	4544	2663	4727	3234	5424	4208	6449	4308	5467	4443	4134	5012	6749	5129	3718	3542	2919	5731	4228	5693	4573
KLTH0B09592g	1527	1001	1165	1196	897	730	1311	1126	1789	1255	1971	2973	2239	1483	3088	3155	3877	1702	1580	995	1275	1492	2153	1502	1629	1359	1218	1959	2013	1161	1865	1445	2525	1696	1199	1157	1509	1341	1403	1617	3359	2719	2473	1335	1062	2064	1612	2316	2081
KLTH0B09614g	3391	3438	4005	4798	1202	1190	2075	1605	2614	1820	3711	2954	4941	2537	3479	2905	3829	4070	3831	3160	2946	2916	3100	2834	3970	3713	3258	3875	4289	3427	2949	3820	4810	1388	1609	2153	2535	1768	1961	1882	5307	5228	5290	3349	1286	5446	4358	5571	5056
KLTH0B09636g	834	812	918	1083	983	931	1254	939	1244	798	829	802	1033	663	1048	841	997	1425	1370	1034	1233	884	569	1164	1506	1179	1062	864	943	780	1172	1039	1507	855	1818	2219	2228	1518	1517	2059	2017	1431	1182	818	808	1474	1213	1288	1188
KLTH0B09658g	8357	6318	7602	11740	5220	4741	7333	4415	6452	4491	12200	11295	14803	9133	14967	13691	15712	12506	10955	7629	6558	6608	9481	6895	15369	11908	9926	12669	13535	9118	17350	14257	21487	6095	8214	3537	7234	5079	4008	4804	14894	14506	12042	11946	4182	18832	15153	13906	11976
KLTH0B09680g	3564	3259	3166	3771	4711	2434	3371	3381	4169	2332	4366	5791	4893	2772	7978	7273	8323	7480	6342	4460	6317	4428	3817	4725	7052	4749	3128	5222	4952	2855	6366	3275	5336	4313	10761	5180	6790	4282	5171	5778	10326	6508	4138	4689	2250	7653	5393	8454	6153
KLTH0B09724g	3939	3974	5387	9692	6197	5827	7784	4725	7282	5543	5721	3929	7037	3769	3578	3612	4095	17949	12790	9088	5740	5385	3189	6373	6281	5028	4630	4576	5465	4663	6759	4502	5426	5423	8932	7427	8562	19658	14525	10852	10361	8951	8200	5711	4207	9306	6823	10012	7885
KLTH0B09746g	249	210	332	526	112	134	187	608	727	509	833	478	969	689	418	363	373	416	327	311	464	330	502	403	424	236	297	592	671	458	343	423	470	153	145	142	190	252	269	306	2796	2659	2526	789	148	1427	983	1088	876
KLTH0B09768g	1731	1901	1673	3010	2259	1706	2268	2553	3727	2386	2410	2557	2803	1611	3201	3384	4113	3595	3149	2624	3013	2655	1858	2820	4127	2698	2466	4470	4031	3459	3632	2434	3472	2018	4698	3046	3880	3111	3480	3446	4195	3116	2680	2299	1580	3512	2665	4022	2986
KLTH0B09790g	1191	1919	1712	1750	1502	946	1171	918	1129	604	1154	1239	1496	806	1973	1728	2156	2365	2219	1505	2072	1660	1123	1395	1899	1459	1194	1755	1799	1217	1712	1200	1713	1609	2508	1640	2050	846	1174	1570	2761	1975	1698	1732	1003	2369	2006	2278	1839
KLTH0B09812g	1334	2102	2535	3201	2245	1937	3146	1799	2439	1720	1572	1442	2087	1128	3108	2952	3529	2997	2927	2303	2385	2626	1214	2454	2395	1997	1995	2302	2441	2268	1816	2235	2925	3289	2225	2232	2957	2280	2488	3077	5047	5252	4077	2185	2305	3730	3172	4068	3908
KLTH0B09834g	5021	2266	2781	3621	3854	2633	3820	4031	5809	3511	7303	8468	7118	4374	15501	16268	19266	6784	6103	3361	8464	9443	6228	7385	4475	3406	2680	7391	7763	3765	5978	3827	6611	5304	5539	2848	5386	5811	4903	5066	8163	8060	5721	6828	4270	11258	8449	8022	6636
KLTH0B09856g	563	419	502	597	728	583	934	768	969	637	896	1083	809	463	2471	2618	3309	836	868	589	645	519	840	613	731	537	547	785	833	807	638	450	710	1011	682	628	761	857	908	979	1087	891	743	574	673	787	672	1170	953
KLTH0B09878g	21351	10582	12175	20272	14525	10761	19379	24292	33532	22310	25032	30293	28706	18357	107649	98380	112559	14523	12979	7323	28875	30544	24763	26912	25161	21678	16361	27643	29756	16809	16877	15255	23388	27916	29466	19796	27301	36604	29866	36387	30381	30978	27053	32553	27184	50964	41348	25398	22048
KLTH0B09900g	506	820	683	786	643	482	846	481	750	491	610	455	590	362	1381	1183	1396	1153	1051	897	1164	1104	458	1013	1220	867	758	1099	1279	817	858	848	989	854	833	671	829	1017	1064	987	1372	1198	954	569	645	1084	858	1094	880
KLTH0B09922g	860	304	446	415	575	562	830	511	654	425	704	662	975	535	614	557	683	570	525	334	484	560	735	623	522	436	461	531	582	414	395	363	489	911	898	806	993	885	850	1029	742	743	659	431	768	677	585	621	525
KLTH0B09944g	5626	4292	5601	7358	5083	4635	7283	4081	6568	4174	7988	6653	9178	5513	5318	4816	6152	6246	5302	4307	4264	4671	5823	4261	5685	4676	4204	6971	8216	6077	3587	3588	5736	5128	4449	5511	7515	6819	6625	7719	9432	9323	8049	4704	4879	7860	6268	10084	9147
KLTH0B09966g	3770	8103	9698	12799	5214	4780	7294	3734	5321	3790	5382	3978	6346	3865	9246	8515	9957	10210	9118	7128	7493	9373	3595	8093	9095	7687	7049	8215	9022	7208	5728	6917	9422	5675	7653	7674	10040	7630	7542	8164	17765	16720	14929	7306	5456	11925	9804	11246	10378
KLTH0B10032g	203	500	470	788	310	325	487	557	712	584	294	231	389	200	812	840	1015	641	564	508	929	1088	260	1033	485	412	393	508	554	379	390	351	480	392	569	408	797	724	648	610	420	421	311	208	433	381	362	839	677
KLTH0B10054g	458	511	596	746	332	343	571	403	472	419	398	438	577	294	834	754	932	251	157	173	410	479	362	495	541	389	356	505	512	569	358	419	376	560	417	632	753	985	868	994	469	538	524	368	525	529	437	858	814
KLTH0B10076g	37	150	152	154	29	31	44	46	91	57	43	52	47	23	61	62	71	61	13	23	147	168	28	137	50	47	32	58	38	42	49	64	68	56	93	93	107	72	70	107	35	31	11	15	60	33	23	62	34
KLTH0B10098g	107	759	391	635	403	332	421	126	209	137	154	163	141	87	533	467	585	245	208	126	331	374	104	342	477	457	364	302	366	258	350	245	461	522	174	105	120	741	726	1019	442	332	275	941	597	1194	1183	1034	861
KLTH0B10142g	17794	24566	30602	42344	7314	4500	4624	28332	38336	26469	46890	25901	52274	38755	9286	9763	11463	33719	31652	21632	15153	16460	25046	11747	16230	12633	9235	6367	7670	7906	4752	4261	4830	4988	25081	8085	14323	37937	43453	34557	32625	28297	21865	16234	18237	25891	19340	30221	25801
KLTH0B10164g	2733	818	691	1035	54	59	111	3113	5670	4765	1079	2758	1598	871	134	104	167	468	426	509	201	226	1959	207	167	123	76	79	78	69	75	133	138	1380	41	179	27	1415	1007	1224	348	293	245	452	842	890	674	225	167
KLTH0B10186g	33	41	38	53	6	4	8	92	143	98	53	67	59	57	1	0	2	124	133	97	47	61	46	62	0	2	0	1	0	0	0	1	0	0	2	0	0	2	1	4	102	58	70	50	0	67	58	2	2
KLTH0B10230g	1	438	365	562	557	539	782	277	425	333	1	1	3	2	1018	884	1073	2037	1697	1328	980	871	1	1022	622	457	391	493	516	437	765	713	1019	0	0	0	0	0	0	0	2291	2262	2133	636	0	1001	919	0	2
KLTH0B10252g	0	512	463	741	944	925	1587	50	88	56	0	0	0	0	1161	1029	1319	2149	1875	1560	843	784	0	1071	1246	1094	982	1157	1294	822	1144	1076	1693	0	0	0	0	0	0	0	3027	3074	2900	520	0	787	720	0	0
KLTH0B10274g	641	290	227	315	93	72	151	307	408	293	456	396	692	326	1200	865	1245	435	407	279	852	1175	493	945	84	73	87	170	222	126	1425	1331	2580	0	0	0	0	0	0	0	4708	3995	3689	425	0	607	485	0	0
KLTH0B10296g	0	184	200	164	0	0	0	0	0	0	0	0	0	0	0	0	0	840	727	602	295	248	0	250	0	0	0	0	0	0	0	0	0	0	0	0	0	0	0	0	896	681	546	160	0	242	213	0	0
KLTH0B10318g	534	1105	1038	2029	101	59	82	1094	1680	1143	460	287	693	329	481	345	413	2189	1931	2015	1966	1448	291	1908	411	387	406	235	236	268	1297	1542	2332	211	959	1299	1148	612	656	842	6041	4347	4079	1819	317	3057	2430	6194	5550
KLTH0B10340g	166	799	671	1003	0	0	0	241	355	231	131	98	244	141	0	0	0	1071	966	832	938	916	88	1042	0	0	0	0	0	0	0	0	0	0	0	0	0	0	0	0	1154	1058	859	583	0	903	737	1508	1360
KLTH0B10384g	5	21	18	5	5	6	2	22	22	23	12	3	28	11	1	2	4	80	49	36	29	29	4	65	0	1	1	0	1	0	2	5	0	0	0	0	0	0	3	0	28	20	15	19	0	26	28	670	637
KLTH0B10428g	8	548	649	1322	15	10	17	6	8	11	21	4	21	13	9	4	3	507	469	473	1923	1386	2	2268	1	3	7	11	14	10	3	7	8	20	27	21	36	37	58	64	1932	2002	1639	1460	32	2287	1991	1728	1469
KLTH0B10450g	25	100	78	158	31	20	14	100	207	70	45	20	27	19	27	22	23	69	64	71	157	117	10	189	39	23	34	14	23	25	18	37	43	44	70	32	38	76	94	91	188	167	117	83	59	87	88	75	67
KLTH0B10472g	0	9286	10949	15451	152	112	156	6	3	3	0	0	0	0	34	20	30	21215	20505	20729	9257	9068	0	9362	44	30	45	16	16	20	30	21	18	365	250	399	424	523	495	503	14574	16459	15183	6317	264	10906	8841	3897	3237
KLTH0B10494g	411	1908	2809	3348	594	509	722	11	21	16	7	0	11	5	127	142	164	1876	1616	1772	4029	3139	20	3697	447	402	443	106	131	112	125	186	192	1148	249	859	495	1387	1657	2309	552	633	518	252	970	438	331	208	187
KLTH0C00220g	4	794	1065	1017	17	3	8	14	14	14	17	16	20	16	847	726	835	862	889	854	1535	1050	6	1799	1371	1051	810	345	323	426	604	426	774	1	78	95	70	0	0	1	403	393	326	351	0	565	462	334	267
KLTH0C00264g	0	325	437	501	52	45	69	0	0	0	0	0	0	0	26	19	19	461	423	300	567	741	0	603	7	6	2	2	8	5	5	4	5	0	82	94	71	0	1	0	212	333	333	633	0	989	767	119	97
KLTH0C00286g	3653	6729	8811	10702	1191	1049	2848	1066	1643	1258	3337	7441	3644	2493	6595	6372	7868	4993	5012	3668	664	916	4982	845	4724	4270	4558	7351	8202	4736	1872	2789	3826	0	1201	2071	2396	0	0	0	2635	3085	2783	6741	2	11135	8793	7225	6410
KLTH0C00330g	24055	27910	43486	54176	9547	14459	16042	31636	39265	27676	11610	7059	21372	8756	2390	2625	3160	48530	38818	49877	37939	18259	12047	28661	41107	36920	43077	11676	12689	20405	11584	14143	15865	6194	13757	26740	19127	11983	17260	36201	10342	9568	7340	11080	10818	16316	12574	19890	18955
KLTH0C00352g	13023	9083	17082	13963	750	1121	1018	4425	5336	4125	605	275	1376	429	336	211	201	19469	16597	23504	2248	1263	482	1568	4792	4698	4494	873	1034	1449	196	462	417	92	343	1127	485	997	2207	3824	554	535	561	593	281	969	743	765	706
KLTH0C00374g	186352	209365	245447	306242	124689	117416	138493	196073	276207	187567	208372	162114	291665	150128	40853	36212	43425	215450	190955	198152	175393	150577	149839	179685	106860	91019	85155	92824	99994	82200	72215	104857	111130	203131	194614	243797	206318	328770	353716	510247	264140	227728	165660	118939	217530	181902	142212	306572	256368
KLTH0C00396g	2349	13470	16044	24914	2514	3109	3563	9229	14297	9876	6823	3990	8651	5205	17900	15975	19240	9539	9161	9857	23900	20437	3516	28833	12558	9277	8482	2498	3679	2070	5069	3464	4221	2657	3348	3306	3214	2352	2496	5231	40710	37825	30632	10345	2417	15450	11471	50878	39393
KLTH0C00418g	8703	6824	7430	6975	9251	7696	4883	19810	25042	13579	19738	9167	25897	12888	2895	2571	2635	29123	24892	24055	12569	9326	9561	9814	19442	14874	9875	5094	5487	5854	6234	7448	5914	4331	12030	6089	7466	7643	9104	14225	32913	29250	15248	7906	5551	11831	9529	9673	7479
KLTH0C00440g	60	396	388	640	154	178	246	57	48	33	197	97	152	140	1639	1625	1880	709	638	373	527	394	65	456	1170	840	560	1791	1951	1391	998	811	1060	230	1048	243	296	375	268	327	565	392	382	590	207	1182	725	628	382
KLTH0C00462g	267	509	401	241	1057	645	776	474	615	368	565	369	680	315	1686	1210	998	838	1308	1193	613	402	290	379	1948	1141	340	398	361	294	464	205	538	644	1586	1046	2008	899	1609	1854	572	401	304	325	557	351	281	447	488
KLTH0C00484g	1501	1536	1631	2058	2607	2372	4948	1070	1485	961	1798	1535	1869	1103	1605	1544	2029	2263	2441	1736	1961	1984	1222	2001	1440	1206	1067	1634	1714	1264	1211	906	1313	3687	2588	2869	3980	4016	3481	4041	2712	2369	2144	1671	2496	2639	2238	2551	2220
KLTH0C00506g	1759	1342	1764	1955	2036	1804	3729	1052	1682	1174	2566	2244	3122	1845	3110	2709	3365	1900	1987	1204	1862	2435	1879	1970	2298	1928	1625	2906	3225	1622	1187	1502	1750	3358	1877	1922	2650	2508	2286	2638	4777	4529	3523	2011	2399	3230	2714	3604	3306
KLTH0C00528g	1468	1129	1214	1245	1496	1131	1790	631	880	521	1905	2123	2158	1263	2969	2849	3191	1546	1450	1017	1886	2035	1727	1938	2036	1598	1341	2147	2205	1337	1284	1115	1739	2025	1593	1159	1834	1480	1469	1961	2360	2131	1855	1686	1505	2679	2099	2469	2038
KLTH0C00550g	1085	1236	1102	1410	597	506	803	641	859	598	1236	1394	1591	979	1248	1162	1406	1076	965	686	1554	1381	1358	1444	2013	1543	1274	1825	2184	1531	0	0	0	907	991	723	1061	806	889	834	753	749	608	764	688	1180	1025	1671	1469
KLTH0C00572g	724	797	853	928	673	574	790	764	1089	636	813	890	1047	495	974	853	1203	966	831	720	942	779	630	783	1029	872	713	921	932	736	973	842	1040	788	1203	1208	1646	1011	1284	1490	1152	1076	741	666	592	1085	867	1273	1077
KLTH0C00594g	2611	1928	2015	2591	2369	2071	3354	2251	3101	2023	2993	3032	3719	2143	6368	6584	8261	4782	5323	3573	5804	4651	2695	5933	6239	4310	3316	4154	4327	2890	2739	2316	3557	4782	3412	2708	3644	4401	3810	4322	4329	3500	2985	6121	3157	9910	8114	4854	3963
KLTH0C00616g	662	636	734	688	873	586	768	657	782	514	733	615	759	496	929	987	1112	1014	908	890	869	648	636	632	1377	1134	805	1213	1079	878	1331	838	1177	730	1629	1151	1384	848	1009	983	1014	768	562	538	523	673	590	970	862
KLTH0C00638g	7714	13681	15996	21228	8694	8021	11519	12077	17842	12794	12211	8987	14810	8148	10211	9376	11177	17439	14944	15135	12567	11462	8211	12780	17659	15330	14832	17464	18564	15422	9804	11101	13465	7408	11236	8616	15039	11561	11549	12895	24479	20471	17272	9279	6856	14542	11924	18204	15650
KLTH0C00660g	858	751	751	1292	604	524	831	635	894	620	1389	1334	1473	1010	1191	1205	1453	1383	1295	1021	1480	1449	1174	1532	2961	2412	2144	2207	2366	2025	1536	1447	1943	735	836	735	1158	1028	991	1193	1900	1673	1463	1036	633	1601	1443	1909	1650
KLTH0C00682g	706	822	703	965	821	619	874	707	875	606	851	992	1200	606	786	814	907	1093	927	768	1024	945	683	911	1938	1552	1344	1596	1514	1159	871	991	1193	779	1395	774	959	1098	1095	1180	1728	1418	1035	825	622	1319	981	1738	1509
KLTH0C00704g	148	194	270	341	235	196	314	259	331	210	249	196	273	134	488	425	523	373	316	269	301	314	138	337	404	275	328	331	368	234	240	283	278	282	411	267	426	408	433	454	467	388	241	213	195	394	251	343	335
KLTH0C00726g	1169	888	967	1217	594	491	1008	814	1031	696	1100	926	1525	839	1311	1147	1356	1268	927	668	970	996	1150	884	1544	1205	1022	1306	1406	957	1108	1140	1381	927	933	830	945	886	853	935	1696	1576	1298	886	698	1404	1272	1491	1390
KLTH0C00748g	940	656	624	680	684	562	684	789	925	630	877	1191	1073	569	845	731	820	889	777	666	814	617	840	699	1173	977	1001	1124	1109	763	1013	765	1016	766	1257	1031	1168	1157	1290	1385	1190	971	721	499	700	887	689	940	777
KLTH0C00770g	951	719	782	1285	1038	932	1279	942	1443	953	1180	1009	1493	850	1343	1315	1636	1060	937	727	900	740	781	771	949	840	848	1074	1173	937	640	748	973	988	1456	1467	1906	1509	1527	2048	1201	1221	947	779	966	1321	1012	1369	1244
KLTH0C00792g	7564	5548	6078	7003	9048	8729	13756	4532	6975	4721	9091	8314	12489	7399	9160	7897	9043	6721	6481	4792	5464	4811	7676	5781	8646	6912	6030	8652	8969	6123	6863	7264	9111	11790	14404	14362	15937	11590	10233	13508	12608	11425	11397	6474	10525	10032	8256	9141	7664
KLTH0C00814g	1266	1580	1855	2852	850	724	1035	1752	2422	1878	1306	1043	1888	908	1202	1241	1313	1544	1291	1034	1225	965	1091	1331	2011	1734	1452	1594	1683	1385	1264	1235	1596	857	1592	1205	1547	1556	1530	1369	2085	1788	1786	828	778	1390	1141	1926	1691
KLTH0C00836g	1336	1442	1582	2157	1075	879	1116	1265	1540	1088	1263	1794	1412	860	3130	3152	3384	2623	2232	1503	1900	1594	1397	1868	2136	1389	1146	2665	2564	2197	1638	1132	1486	840	2398	1258	1366	1349	1677	1549	2356	1707	1509	1737	517	2536	1864	2417	1887
KLTH0C00858g	891	878	794	843	276	218	345	414	488	382	570	765	593	385	734	769	865	836	872	689	756	658	673	655	846	699	625	876	1044	755	665	554	831	307	476	455	541	447	454	497	1348	1193	903	660	305	1002	744	1053	975
KLTH0C00880g	1865	2359	2253	2749	1413	1211	1546	1950	2409	1728	2385	1815	2816	1500	2871	2479	2980	2445	2510	2452	2639	2359	1718	2876	2442	1940	1546	2609	2692	2196	1677	1675	2265	1300	2777	2779	3454	2193	2476	3009	3492	2919	2189	1633	1341	2965	1977	3434	2960
KLTH0C00902g	2894	1904	2059	2427	2273	1969	3607	1687	2622	1705	3478	3754	4436	2642	4680	4117	4799	2481	2310	1522	2483	2779	3255	2412	3855	2976	2673	4900	5261	3217	2892	3014	4387	3255	3747	3246	4007	3199	3105	3396	4476	4003	3414	2544	2876	4022	3282	4788	4147
KLTH0C00924g	764	821	782	872	1043	780	1194	708	959	677	734	929	955	504	1328	1111	1485	1060	949	839	961	698	749	873	1304	1209	1063	1057	1150	889	986	945	1260	1329	1805	1419	1863	1703	2038	2047	1383	1253	1208	598	1115	1019	728	1556	1233
KLTH0C00946g	1916	1476	1655	1785	1807	1344	2294	1029	1572	1089	1977	2601	2784	1536	3246	2994	3524	1549	1460	1030	1583	1587	2130	1633	2264	1854	1641	2967	3142	1764	1663	1964	2509	2973	2371	2150	2683	2752	2655	2922	3134	3050	2366	1577	2357	2447	2083	2728	2596
KLTH0C00968g	1549	1270	1473	1873	1565	1623	2620	1183	1440	1073	1748	1845	2210	1122	909	861	1068	2192	2093	1671	1207	1293	1411	1332	1383	1092	987	1616	1718	1320	1002	1242	1532	1645	1880	2067	2565	2050	2090	2422	4318	4330	3932	1513	1386	2552	2077	4064	3446
KLTH0C00990g	292	375	421	528	240	152	362	164	186	118	302	344	432	260	394	431	510	636	525	374	548	565	369	542	452	313	365	325	351	283	288	282	374	237	351	336	445	321	433	473	759	665	562	390	267	642	549	792	740
KLTH0C01012g	41	85	72	151	81	67	108	113	108	96	60	32	92	50	170	154	155	118	106	107	168	185	28	192	68	63	65	65	66	45	39	108	85	85	136	142	180	169	157	195	146	141	91	153	90	249	179	222	149
KLTH0C01034g	1448	1480	1404	1918	973	911	1319	2068	3219	2218	2095	1496	2554	1362	1033	910	1205	2039	1827	1600	1835	1284	1451	1460	1082	905	714	969	1115	735	1048	794	1224	889	2244	1812	2212	1717	1930	2014	2084	1636	1087	962	699	1556	1195	2174	1882
KLTH0C01056g	2279	3322	4035	6256	4819	3393	4960	4446	5844	3876	1679	1309	2295	1180	12230	12993	16348	6045	5104	2950	6869	6259	1492	6301	6410	4540	3577	7429	8132	6967	5950	3959	4027	3138	6315	5655	5246	23472	19642	15084	3509	3283	2814	4900	7104	7342	6003	9034	7873
KLTH0C01078g	608	387	288	398	514	378	791	313	391	215	477	847	634	307	839	803	940	686	562	332	426	377	619	384	619	450	284	797	798	396	755	371	686	936	867	631	765	871	754	764	730	553	477	536	624	729	581	654	490
KLTH0C01100g	1040	551	680	687	416	289	393	544	720	437	701	848	975	508	376	278	391	1238	1012	733	735	496	785	533	477	344	266	421	398	260	592	303	431	496	911	711	766	874	736	769	963	946	612	650	357	1032	792	680	684
KLTH0C01122g	538	496	578	923	904	700	1069	543	674	472	782	567	952	516	1176	852	1226	795	717	616	535	432	439	490	914	783	677	850	883	568	1120	1197	1468	976	1386	1295	1404	1959	1582	1895	1025	938	701	470	930	732	591	912	728
KLTH0C01144g	1218	707	638	934	356	297	465	828	1113	728	1585	1629	1806	1152	747	675	807	1167	964	795	693	592	1124	631	570	543	550	663	770	542	777	702	1019	705	551	529	604	951	967	1106	1514	1380	1230	985	611	1615	1366	1179	1170
KLTH0C01166g	588	459	467	754	831	533	788	561	760	534	570	539	586	303	954	730	845	1013	827	594	1194	928	410	1019	1082	877	644	1126	1035	738	3162	1633	3093	933	1981	1603	1428	2499	2206	2241	1940	1548	1308	972	983	1435	1071	2432	1951
KLTH0C01188g	7286	5364	6832	7839	7425	7200	12023	8348	12617	9868	8423	8561	11562	6758	6116	5764	7168	7218	6430	5534	3480	3690	7131	4096	6396	6301	5859	7964	8844	6190	4260	4977	6355	8501	8795	9052	9896	10033	8819	12300	15463	12949	12883	6336	5884	10362	8479	12488	10698
KLTH0C01210g	305	106	89	163	261	254	425	243	372	233	464	445	544	298	405	329	454	174	115	134	159	213	450	195	263	189	176	238	295	143	253	210	319	444	303	187	337	286	347	380	342	382	357	227	351	391	334	337	327
KLTH0C01232g	546	536	519	658	654	512	689	583	820	540	574	543	713	404	869	814	1050	928	716	535	659	456	476	508	928	771	694	845	801	726	824	605	648	583	1058	825	1016	1595	1367	1558	1173	925	760	426	561	699	546	909	892
KLTH0C01254g	2737	3172	3772	5057	3157	2588	4035	2169	3267	2433	3090	2869	4106	2305	4577	4554	5354	4794	4230	3096	4272	4243	2697	4408	4979	3774	3772	3900	4281	3586	6522	4526	7174	3818	4938	3574	4807	4683	4240	4225	4092	3834	3689	2723	3285	4339	3540	5202	4548
KLTH0C01276g	1433	2119	2521	2906	945	794	1337	950	1408	874	1288	1675	1535	956	1652	1459	1869	2967	2617	1901	1821	1825	1485	1837	2178	1423	1451	1599	1731	1443	2545	1712	2789	1299	1601	1099	1722	1309	1170	1063	2176	2178	1945	1147	898	1944	1641	2337	1938
KLTH0C01298g	479	951	843	943	762	446	704	488	716	382	437	487	562	272	1101	903	969	1398	1348	1118	983	514	362	556	1400	907	669	1094	1046	927	1039	820	1112	744	1553	1219	1416	871	1188	1536	1551	1112	694	571	613	940	631	1077	845
KLTH0C01320g	1074	1413	1453	1596	1611	884	1115	980	1232	615	1228	1056	1687	748	2689	2010	2234	2056	1676	1217	1540	1144	927	950	1822	1295	774	1192	1101	567	1757	799	1491	1256	3237	2097	2140	1397	1884	2026	2550	1517	1135	1200	854	1825	1263	2415	1854
KLTH0C01342g	6453	9524	12827	13120	4698	3563	4800	7165	10198	6535	10406	9903	12576	6739	8323	8774	10305	11654	10071	8190	7650	7528	7670	6746	8245	6678	5309	7751	7988	5071	6216	5683	7466	5830	8292	6133	7261	5915	6016	7070	15082	13391	10446	8903	4143	14332	10252	14971	12515
KLTH0C01386g	10258	11725	15265	18768	9321	8766	12084	9840	14447	10881	15274	11648	18994	11635	13692	11766	14348	10991	9816	8895	11321	12224	10139	12604	14224	12199	11379	12821	13605	10342	9246	10479	14251	9814	10806	11936	14132	11651	11451	15031	17696	18385	15849	10468	9375	17545	14221	17924	15605
KLTH0C01408g	298	448	486	712	149	114	197	369	462	377	488	313	613	394	478	420	442	655	479	564	484	387	246	562	410	342	382	244	270	174	182	245	232	126	274	294	215	183	219	275	559	405	350	218	114	557	380	296	230
KLTH0C01430g	316	1030	1174	1503	492	570	506	654	997	708	456	308	811	402	998	636	583	1078	947	958	1800	991	254	1906	972	889	781	840	803	621	1178	744	1070	373	818	996	1027	978	654	853	2474	1682	1175	804	340	1510	1094	1174	1047
KLTH0C01452g	876	849	1242	1152	528	420	848	731	1060	851	1308	1441	1692	1167	1024	926	1077	1277	1160	1004	1063	1035	1139	1261	898	761	680	873	974	638	784	831	1046	961	815	958	1075	1100	1231	1313	1869	1764	1475	795	696	1328	997	2149	2160
KLTH0C01474g	2088	2196	2531	3342	6245	5862	7693	1637	2320	1582	2468	2312	2914	1572	2707	2553	3177	3014	2911	2746	2586	2218	1982	2345	2631	2168	1890	2524	2665	2133	1948	1846	2402	2247	2630	2877	2993	3161	3257	3682	4545	4207	3543	2113	1865	3253	2569	4396	3853
KLTH0C01496g	93	3988	4759	5808	15	32	27	73	124	72	129	57	140	83	273	252	261	2573	2252	1727	2792	3360	40	2825	635	485	430	493	587	434	346	597	612	19	16	25	24	20	15	34	5028	5260	4879	3247	16	5251	4474	762	712
KLTH0C01518g	3156	12604	17285	25839	9037	8614	11706	2215	3281	2260	4148	2533	5438	2978	4662	4444	5073	13501	11135	8488	11898	13010	2757	11333	10152	9289	8945	10717	12590	9261	5672	10083	9907	6825	7667	9781	13640	13522	13307	18416	18237	19984	17080	9945	8438	16527	12735	18206	16292
KLTH0C01540g	2751	5833	7483	8614	1133	1740	3695	1130	1629	1206	2481	1893	3693	2133	1432	1324	1663	5189	3773	3533	2881	3430	2061	4245	1978	1745	1825	2722	2985	2538	1106	1724	1767	3005	1146	2443	1830	9065	8330	5850	4608	6762	11439	4250	3415	7203	6958	2989	2886
KLTH0C01562g	1362	794	973	997	1194	886	1402	752	1203	745	1292	1577	1572	911	1421	1396	1560	1260	1145	902	752	690	1336	702	1266	1082	782	1143	1199	930	1140	1035	1297	1489	1741	1612	1784	1758	1721	1812	1449	1551	1337	897	1393	1318	1034	1194	1040
KLTH0C01584g	984	918	949	1356	617	450	767	658	860	494	1048	1015	1389	653	1215	1271	1383	1442	1506	1026	1235	1076	902	1076	1295	972	852	1165	1292	958	1216	1026	1478	1396	936	806	965	1631	1494	1496	2204	1951	1850	1016	1067	1742	1327	1310	1122
KLTH0C01628g	2314	2246	2292	3447	2185	2076	2755	2527	3614	2125	2680	2475	2917	1705	3188	3322	4102	4050	3452	2465	3347	2827	1841	3180	5583	3951	3402	3013	3009	2721	4653	2711	3270	1868	5371	2975	4282	4554	4077	4082	3604	3051	2872	2580	1924	4277	3222	3771	3327
KLTH0C01650g	905	628	632	1038	968	935	1617	480	619	530	923	916	1102	560	1087	989	1213	1024	956	677	665	625	788	640	992	925	722	1049	1234	733	927	737	1098	2047	842	912	1083	2647	2103	2614	1265	1080	1020	757	1459	1374	1014	2822	2316
KLTH0C01672g	6252	5717	6847	7785	4227	3959	6057	3481	5120	3615	6069	5622	8445	4520	3949	3336	4283	9118	7794	6222	4728	4483	5360	4130	7894	5969	5086	7580	7383	4863	6048	5557	6891	7471	7256	8285	8897	9316	8708	9282	9736	9700	7751	6634	5308	10261	8212	6947	5871
KLTH0C01694g	1421	777	792	1132	636	506	1106	561	860	552	2206	1726	2792	1658	2881	2579	2984	731	812	369	558	707	1641	430	965	821	617	1901	2053	1148	554	546	1021	1995	304	189	425	1467	963	989	2848	3159	2757	2276	1637	3650	2979	1493	1334
KLTH0C01716g	42	6	7	27	10	5	16	19	23	10	34	77	61	27	46	36	61	24	24	16	36	20	65	15	0	0	0	2219	2570	3273	151	268	255	334	3	7	1	153	136	135	8	39	16	22	164	29	12	10	34
KLTH0C01738g	24	115	133	189	78	73	101	35	57	39	13	30	35	12	30	16	29	223	207	132	151	144	25	155	0	0	0	119	110	179	50	49	46	83	16	24	15	126	81	72	102	128	93	138	57	192	161	57	37
KLTH0C01760g	4800	1625	1972	2678	2499	2265	3744	2608	3590	2572	5014	5060	6955	3970	6665	6279	7691	2887	2534	1803	2778	2897	4445	2789	3696	3094	2626	3933	4390	3430	2590	2491	3454	4319	3680	3155	4311	6960	6267	6696	4978	4611	4466	3068	3696	4949	4318	4937	4149
KLTH0C01782g	833	650	696	753	698	476	835	507	622	420	706	932	1031	557	1084	1008	1400	971	913	725	800	720	878	717	1139	856	838	1050	1151	941	1004	648	1032	741	891	586	957	1160	1279	1146	1039	892	744	686	645	996	758	1120	1020
KLTH0C01804g	1442	733	840	954	1256	959	1446	872	1141	719	1075	1309	1488	648	1368	1330	1520	1298	1159	1000	977	1026	1092	1125	1594	1210	990	1194	1264	879	1160	899	1246	1272	1755	1408	1797	1765	1904	2227	1619	1259	1021	797	1084	1296	1052	1264	1029
KLTH0C01826g	1164	408	418	473	787	644	1274	824	1142	708	981	999	1197	618	1704	1781	2299	553	356	338	585	577	1049	591	1207	926	882	989	1146	892	677	841	1052	884	729	757	950	1282	1337	1632	809	659	682	551	858	879	696	1613	1500
KLTH0C01848g	436	192	162	325	778	813	1007	295	427	367	429	524	624	324	1067	963	1190	259	267	210	474	429	481	545	352	317	312	419	430	363	321	354	571	1036	980	658	1564	1459	1699	2408	642	557	558	305	1594	592	473	599	603
KLTH0C01870g	1060	931	1166	1532	854	698	1458	1111	1483	1035	1659	1494	2090	1354	1859	1777	2220	1175	1030	776	1927	2024	1531	2060	1422	1148	1171	1406	1700	1195	1230	1251	1753	1255	988	677	1561	1338	1398	1315	1823	1847	1653	1425	1386	2093	2011	1680	1623
KLTH0C01892g	432	464	536	619	311	250	493	378	609	309	465	377	476	315	522	516	660	598	637	432	812	762	381	832	611	509	422	499	548	470	508	374	593	593	575	558	885	814	885	958	859	777	570	497	540	775	643	590	604
KLTH0C01936g	960	1762	2014	2752	846	907	1052	1172	1874	1245	1178	876	1867	908	3370	2574	3230	1348	1163	1360	2309	1676	839	2627	3140	3023	3888	1867	2060	1505	1834	3703	3161	1062	1325	1452	1442	1459	1109	1798	1704	1869	1763	1428	1086	2278	1646	2465	1944
KLTH0C01958g	1315	778	726	692	946	652	782	850	1376	771	1119	1277	1629	722	1191	959	1145	873	1009	672	996	814	1049	695	1080	894	504	935	908	452	975	597	906	1237	1417	1231	1325	562	771	1267	1511	1106	722	742	748	1175	834	1472	1074
KLTH0C01980g	636	677	823	751	827	662	814	745	998	686	806	712	1001	493	1013	935	951	1223	1123	780	700	651	693	671	910	695	454	914	851	551	701	542	968	1030	1053	1071	1462	1020	1095	1400	1223	1280	782	743	731	1270	921	886	883
KLTH0C02002g	1333	1227	1348	1382	1486	1069	1247	1492	1824	1180	1730	1541	2267	1228	1461	1209	1411	2022	1820	1429	1473	1196	1504	1183	1674	1290	1026	1574	1619	1160	1372	1184	1577	1738	1946	2167	2250	1347	1545	2249	2546	2134	1477	1204	1214	1809	1313	1775	1569
KLTH0C02024g	6804	7395	8538	10248	8139	7673	9770	7050	9887	6916	8686	7235	10637	6246	9343	8810	10716	9802	8614	7471	7686	6700	6149	7569	11552	9210	8898	11277	11435	9387	7593	7407	10011	6054	10508	10020	12988	10601	10548	11718	12241	10511	8877	6236	5912	10312	7522	12450	9968
KLTH0C02046g	1064	672	783	1195	1036	820	1479	795	1184	874	972	1008	1201	681	1452	1250	1530	1813	1448	962	1102	1107	916	1061	1679	1361	1266	1799	1934	1457	2135	1368	1810	882	1207	754	1054	1915	1585	1706	1487	1216	1095	1183	875	1916	1390	1764	1534
KLTH0C02068g	468	381	390	601	693	487	689	319	404	255	391	603	508	271	622	616	693	801	706	557	442	498	398	326	987	764	634	818	749	579	1101	685	1108	568	1062	556	870	953	886	869	1178	941	760	460	486	785	777	980	764
KLTH0C02090g	715	599	530	603	446	328	420	419	659	373	717	845	860	472	746	708	796	799	862	568	575	510	752	376	1013	638	471	804	879	459	782	617	906	747	763	692	820	650	659	847	1261	1041	751	467	545	697	673	936	728
KLTH0C02112g	4869	8399	8060	10123	13878	9046	9531	6560	9365	5113	8703	9598	9865	5611	17830	17731	19217	15043	13124	9472	13441	9339	6233	13687	18406	13825	8985	12459	12227	5640	16361	9716	18467	9520	29245	15528	17583	10867	8805	12183	27132	17784	10634	7839	5753	11193	7895	22840	18772
KLTH0C02134g	1232	1868	2180	3096	2072	1627	1824	2348	3107	1960	1873	1347	1775	1183	1430	1213	1509	2279	2028	1850	3049	1949	1132	2585	2506	1845	1515	2221	2169	2015	3239	2320	3603	1066	4714	3743	4648	3416	3388	3373	2394	1740	1540	1205	1441	2002	1391	3074	2626
KLTH0C02156g	4282	4737	5498	7601	3260	2850	3903	3614	5273	3858	5049	4289	6403	3350	4820	4782	5693	5606	5238	4523	6915	6352	3994	6860	7352	6587	5946	6020	6504	6091	4576	5313	5816	2864	4901	3816	4801	4391	4909	5708	6741	5808	5252	3367	2854	5086	4134	6805	5963
KLTH0C02178g	1602	3618	4572	6446	2014	1743	2425	1194	1560	1031	1558	1636	1959	1071	4474	4312	4951	3896	3444	2459	6960	7172	1640	6594	6656	6220	5451	6451	6754	5039	3014	4102	4217	1741	2109	1792	2304	2266	2305	2965	5000	4638	4316	2243	1395	3392	2674	5181	4477
KLTH0C02200g	2044	4405	5759	8029	3364	3053	3590	1491	2183	1396	2187	2134	2938	1449	3983	3437	4429	5110	4372	3620	6771	5588	1965	7587	6617	5836	5047	5927	6057	4149	4119	4610	5128	2864	4209	3471	4213	3509	3687	5010	6788	5986	4877	3007	2206	5067	3651	8803	6957
KLTH0C02244g	227	470	710	898	346	432	621	462	699	461	368	313	376	228	325	315	326	840	647	591	466	523	251	475	609	528	498	479	584	437	331	368	506	610	555	577	704	903	992	1042	1105	1089	837	392	498	727	471	1242	1089
KLTH0C02266g	3183	3101	3376	4461	1343	1277	2112	2130	3088	2422	3339	3392	4160	2338	2897	2897	3606	3657	3267	2639	2511	2867	3269	2756	4664	4213	3871	5428	6214	4187	2045	2574	2932	2408	2120	2113	2871	4123	3599	3844	5697	5884	5135	3510	2201	5886	4529	7802	7155
KLTH0C02288g	2182	1210	1309	1806	2052	1698	2604	2051	2937	2131	2971	2626	3707	2187	2661	2464	2845	1835	1765	1361	1879	1807	2462	1809	2370	1895	1754	2408	2552	1781	1874	1626	2346	2035	2806	2482	3620	2672	2738	3381	2897	2608	2106	1065	1925	1843	1543	3762	3409
KLTH0C02310g	1770	2794	2981	3528	1465	1146	1644	1464	1897	1268	2157	2178	2913	1581	2869	2765	3173	4350	3614	3057	2837	2810	2008	2816	2860	2158	2069	3120	3159	2170	2776	2095	2910	1631	2771	2057	2667	2123	2217	2409	4441	3747	2908	2260	1375	3694	2855	3391	2912
KLTH0C02332g	739	901	980	1274	817	676	1102	608	782	508	1014	941	1293	766	1406	1271	1526	1308	1181	1027	1478	1588	845	1442	1304	908	787	1338	1459	778	1167	965	1319	1104	1195	1069	1282	1359	1238	1356	1982	1890	1387	918	868	1520	1006	1820	1698
KLTH0C02354g	2263	1712	1800	2175	2943	1905	2613	2266	3401	1879	3783	3266	4542	2624	5101	4474	5416	3059	2618	1888	4757	4628	2666	4001	2813	2074	1444	2785	2525	1246	2943	1753	3150	3396	6845	3770	4914	4004	3918	4916	5739	4100	2610	3243	2270	5464	3681	4793	3827
KLTH0C02376g	619	476	630	571	612	353	603	428	509	332	787	1034	843	577	1562	1427	1641	949	834	521	663	519	853	537	978	788	633	902	948	635	1017	765	1004	596	758	514	722	379	511	617	697	653	463	405	417	720	658	866	761
KLTH0C02398g	826	1362	1352	1833	1258	968	1156	1523	2118	1326	1361	1223	1569	893	2913	2355	2722	1560	1521	1451	1807	1352	928	2144	2273	1759	1736	2469	2687	2503	1537	1595	2136	1680	2203	2065	2304	2137	2299	2936	2004	1534	1244	1103	1404	1614	1187	2191	1818
KLTH0C02420g	2757	2641	2717	4013	2292	2234	3125	2991	4457	2830	4016	3402	4874	2820	3886	3776	4428	4256	3960	3377	3990	4103	2982	3975	4518	3409	3014	4314	4626	3445	3080	2880	3857	2266	3379	3401	4081	3851	3990	4241	5393	4699	4219	3221	2050	5245	4332	5139	4406
KLTH0C02442g	915	519	554	599	996	804	1210	953	1508	1037	1313	1464	1813	1062	1211	1137	1394	859	802	514	769	959	1267	768	785	631	549	800	917	557	633	531	953	1533	1185	955	1328	1189	1271	1524	1297	1222	1081	768	1156	1228	920	1282	986
KLTH0C02464g	472	490	535	624	464	397	673	970	1382	942	556	470	661	342	455	374	512	616	577	451	569	529	491	549	587	539	476	427	530	413	474	434	608	575	852	619	774	670	715	915	797	665	642	503	519	927	639	741	687
KLTH0C02486g	2745	2401	2610	3941	2597	2341	3233	3096	4981	3555	3553	2821	4491	2530	4919	4640	5437	3835	3081	2445	3037	3198	2533	3270	3603	3080	2968	4390	4917	3739	2886	3114	4174	2682	3724	3776	4186	4479	4298	5745	5260	4773	4088	3207	2576	5625	4018	4905	4481
KLTH0C02508g	5052	2861	3207	4456	3901	3369	5579	4412	6206	4555	7476	6751	9236	5653	5932	5862	7527	4608	4209	3213	4561	5190	5633	4639	4602	3945	3528	5584	6334	3829	3389	3452	4921	4462	4131	4354	6516	5513	5159	5721	8565	8229	7201	5567	3790	9382	7595	7880	6767
KLTH0C02530g	3873	6021	6602	8458	5577	4887	6479	4359	6340	3991	5680	4008	6581	4042	5911	5122	5890	9246	8750	7760	6078	5065	3696	5569	10096	7794	6919	6308	6598	5404	8286	6952	10645	4747	10653	8490	10864	6581	7076	7973	7472	6280	4950	3584	3419	5609	4307	8518	7458
KLTH0C02552g	463	329	336	370	469	341	377	562	791	481	520	463	769	351	610	482	622	722	739	556	573	418	420	360	969	790	580	636	670	381	892	586	929	366	1287	867	1221	494	648	925	774	592	363	403	274	666	429	691	526
KLTH0C02574g	6167	6603	6348	12294	6057	4576	5254	13832	16277	10661	6162	4407	8145	3845	11378	10507	11744	8729	8221	9018	9153	5481	3940	7920	5673	4627	3866	4824	5085	4603	2904	3745	3528	2541	13421	10733	11597	11078	12254	13604	7918	5480	4658	7232	2972	10744	8043	3893	3047
KLTH0C02596g	2637	3880	3648	6685	1966	1626	2402	2213	3004	2198	3153	2824	4061	2294	5701	4575	5915	5189	4820	4001	6101	5633	2641	5633	3100	2381	2189	3044	3283	2138	2134	2635	3059	1669	3141	3103	2858	3611	3522	3835	8579	7271	6130	4520	1558	6976	5449	6485	5885
KLTH0C02618g	2654	2828	3236	5140	2808	2196	4010	3047	4369	3096	2556	2560	3331	1986	19595	17357	21409	8336	7822	5942	3136	3245	2395	3106	4876	3628	3309	5988	6863	5177	7117	5632	8186	2611	5454	4239	5423	6989	6789	6281	6601	6518	5839	3594	3407	5683	4557	6003	5415
KLTH0C02640g	4915	3630	3629	5030	2534	2774	3619	2652	3984	2873	4454	5565	5804	3216	2833	2394	2631	5157	4637	3980	3893	3274	4480	3733	4406	3791	3315	3526	3675	2870	3071	3825	4284	6094	6386	8094	7311	7347	7021	9871	10111	9302	8484	4607	4562	7190	5696	5718	4857
KLTH0C02662g	3740	4902	5840	8344	3570	3690	4638	5238	7482	5402	5127	3296	6810	3869	4927	4424	5261	8047	6507	6149	5627	4505	3198	6323	7038	5659	5842	6149	6338	6156	5972	6485	7402	2929	5914	7687	7482	7578	7027	7833	10257	9538	8571	4834	3141	7970	6448	7302	6825
KLTH0C02684g	1735	708	916	1440	577	433	649	1612	2603	1954	2505	2249	3019	1825	2139	1874	2219	2100	1808	1322	1220	1035	2129	1263	1356	1096	980	1347	1634	1112	3169	1967	2591	873	763	536	811	1622	1304	1099	2440	2259	2019	999	749	1679	1453	1659	1557
KLTH0C02706g	283	257	313	318	267	273	423	200	367	217	309	305	447	233	416	383	473	377	416	366	294	266	299	326	357	258	249	286	302	230	299	282	388	362	499	413	527	445	462	560	541	527	480	242	438	410	336	339	303
KLTH0C02728g	1472	945	1114	1222	986	890	1425	1076	1634	1197	2230	1701	2968	1726	1453	1326	1732	1356	1493	1237	745	923	1648	675	1895	1532	1282	1813	2087	1517	1306	1538	1891	1525	1276	1110	1480	1568	1640	1996	3061	2803	2369	1133	1550	1732	1356	2322	1899
KLTH0C02772g	638	1793	2051	2200	560	647	749	750	1069	776	1079	700	1286	820	993	889	907	1437	1321	1148	1235	896	584	1184	1315	1242	1023	1519	1553	969	915	1216	1279	548	768	1062	992	608	651	1013	1491	1713	1380	1046	551	1863	1434	1636	1393
KLTH0C02794g	6	63	105	202	82	58	70	71	107	58	10	11	13	7	61	48	70	162	176	146	137	109	4	109	58	87	59	81	83	54	148	79	141	92	136	156	169	310	225	266	124	109	107	79	96	110	63	74	58
KLTH0C02816g	9901	4378	4524	6174	3439	3598	5202	3168	4302	2941	6441	7657	7557	3305	1500	1538	1722	7140	6098	7174	3009	2534	6189	1911	6470	4703	2893	5210	4538	4403	4931	3856	4137	7689	6472	8140	7247	16712	10861	9511	7429	6742	5957	7342	5723	10177	7573	6191	4310
KLTH0C02838g	647	394	371	524	491	389	621	351	470	298	427	553	625	342	456	520	511	665	605	457	386	381	444	310	720	527	434	524	467	399	609	388	477	380	758	681	741	817	763	773	1055	784	672	398	274	575	502	630	552
KLTH0C02860g	348	274	238	301	296	174	313	196	215	121	252	237	306	161	222	215	256	372	363	265	228	221	247	204	393	340	254	305	271	211	259	235	289	217	480	399	372	397	316	412	536	461	308	237	140	389	232	317	285
KLTH0C02882g	1125	1138	1232	1650	916	748	1323	650	1013	671	881	1001	1224	579	811	710	941	1697	1605	1182	1106	845	866	881	1151	948	708	1192	1255	986	1091	901	1114	1058	1587	1503	1596	2127	1528	1522	2412	2022	1770	1320	905	1954	1610	1472	1270
KLTH0C02904g	1275	1014	1464	1547	1180	906	1425	1400	1906	1286	1342	1353	1430	880	2945	2564	2975	2694	2249	1936	1177	932	1058	1108	2306	1617	1601	2190	2341	1793	1927	1568	1965	1131	1958	1653	1889	2382	2048	1680	2209	1966	1466	1277	876	1875	1532	1741	1478
KLTH0C02926g	6466	3887	4470	5726	5196	4088	6097	3930	5912	3766	6390	6277	8383	4799	10010	8950	10245	7073	5891	4252	6180	5491	5509	5064	8655	6423	4959	6885	7250	4768	8486	6069	8835	5918	9447	7216	9031	8848	8202	8159	9122	8507	6874	3756	4365	6042	4645	7562	6928
KLTH0C02970g	602	987	892	1289	904	906	1323	599	945	606	841	656	1153	588	3762	3550	3907	989	1046	807	1138	1014	569	1008	1129	907	710	908	895	622	934	910	1261	856	1254	1183	1459	1132	1051	1397	1328	1266	1103	723	692	1330	980	1320	1235
KLTH0C02992g	862	557	445	671	606	386	713	734	946	709	816	1126	918	527	2820	2836	3665	682	754	547	912	748	930	797	810	656	540	845	721	457	561	481	733	1003	919	1079	1106	1144	1114	1376	1602	1337	1283	577	868	970	692	1245	1118
KLTH0C03014g	559	724	843	966	668	540	890	830	1202	760	884	890	1030	589	4986	4452	5176	1207	1115	913	924	1007	679	1031	1422	1112	1007	1126	1233	1157	997	1084	1364	750	1088	1014	1186	925	1079	1415	1479	1202	999	615	704	1069	752	1087	898
KLTH0C03036g	1506	1691	2181	2432	1238	1255	1704	1253	1767	1242	1610	1621	1643	1094	4540	4337	5072	2686	2482	1993	1565	1331	1447	1435	2249	1927	1819	2245	2491	2040	2148	2099	2696	1573	2105	2286	2661	2790	2986	3152	2609	2365	2128	1496	1405	2323	1867	2265	1925
KLTH0C03102g	1608	1418	2089	2621	1679	1580	2204	2351	3059	2192	2449	1671	3463	1991	2274	2009	2290	1659	1593	1472	3072	2904	1435	3389	2208	1916	1827	1866	2027	1233	1252	1789	2095	1643	1779	2143	2633	2265	2098	2689	3404	3572	3459	1716	1322	2472	1855	3153	2687
KLTH0C03124g	406	311	588	571	241	220	316	420	516	390	496	421	726	401	469	444	487	389	373	386	671	586	352	730	530	450	457	458	504	351	291	469	430	344	301	336	356	367	365	435	679	580	640	345	280	518	377	540	474
KLTH0C03146g	15338	15359	17866	25011	11729	12791	15765	18628	26790	19981	27278	23965	32918	20828	24925	22901	27658	12071	10811	11322	32167	28105	20460	31862	19429	17664	17630	21955	24655	16905	11602	18009	22455	8962	14077	19361	19095	10310	12377	18912	27551	29045	25921	17418	10144	28307	22286	28618	25995
KLTH0C03168g	11624	6475	6592	11587	6660	6501	6885	8898	12679	8344	15092	10214	20086	11216	12902	11181	11763	12303	11082	10404	13377	10090	8855	12936	19465	14999	11452	10136	11454	8039	18191	15241	23274	7232	15833	9847	12112	9634	10026	12781	16423	11802	7866	9266	5944	14843	10467	12008	9658
KLTH0C03190g	561	1380	1427	2471	1427	1224	1512	380	487	417	673	577	883	506	637	623	725	2101	1873	1764	2037	1810	522	1900	1674	1335	1106	1463	1513	967	965	960	1254	1281	1897	1524	2272	1248	1336	1945	2814	2604	2295	1699	986	2929	2587	2861	3037
KLTH0C03212g	944	644	890	1152	253	231	350	582	745	544	993	1385	1258	825	741	664	909	387	373	375	630	674	1209	775	230	206	225	334	346	207	174	216	276	442	234	261	304	351	283	438	677	802	670	416	334	668	448	473	387
KLTH0C03234g	969	1041	1051	1346	872	699	1049	1017	1349	963	1163	1009	1393	806	1851	1777	2229	1520	1403	1399	1206	968	796	1210	1664	1308	1126	1340	1413	1218	1453	1246	1494	1000	1640	1301	1565	1388	1473	1678	2358	2061	1897	1146	806	1782	1429	2160	1676
KLTH0C03256g	640	513	576	572	398	262	451	434	560	385	813	702	1094	570	752	559	727	536	505	517	653	518	538	536	698	583	463	484	454	396	480	524	579	518	734	936	795	530	626	866	1078	922	789	535	486	687	530	767	647
KLTH0C03278g	886	697	726	1087	881	681	1051	731	1130	754	4306	2427	2437	2525	11040	9508	11602	1169	1154	924	1609	1461	1422	1931	1321	1120	964	1264	1348	1028	1179	956	1437	1016	928	742	1027	1344	1299	1540	2184	2114	1729	1344	778	2093	1639	1915	1596
KLTH0C03300g	2429	1258	1398	1339	1398	973	1529	1373	2330	1347	2313	3017	2718	1695	885	861	1021	2966	2772	1921	2000	1756	2460	1521	3367	2355	1737	2972	3031	1832	3426	2171	3263	2169	1372	889	1162	1551	1423	1767	4298	3759	2930	2520	1526	4072	3092	3709	2648
KLTH0C03322g	2477	2456	3030	3663	2063	1910	2534	1773	2591	1813	2842	2943	3016	1782	2358	1950	2316	3577	3254	2842	2261	2235	2424	2736	4009	3485	3220	4631	5381	3717	2917	2468	3794	2478	2949	3100	3822	3763	3058	3432	3236	3202	2681	2109	1864	3682	2553	4480	3571
KLTH0C03344g	2309	1543	1823	2385	1003	906	997	1554	2301	1603	3314	3119	3926	2299	7903	7182	7591	1941	1892	1757	3657	4016	2404	3987	3108	2688	2178	4151	4414	2623	2881	2831	4071	1722	1562	1792	1807	1362	1253	2172	3125	2859	2084	2671	1480	4186	2926	3730	3341
KLTH0C03366g	4888	2524	1724	2804	2199	1718	1700	2749	3499	2122	2009	3674	2440	1039	2840	910	867	4404	3651	1926	2085	1020	2556	1572	3147	2439	1491	3521	2624	2676	8778	2238	3081	3864	10522	7422	4277	9844	5932	4521	9124	3952	3188	2349	1605	3323	2082	3796	2333
KLTH0C03388g	341	338	366	383	322	324	474	212	249	123	251	219	272	172	486	440	506	701	641	485	319	281	215	288	505	396	274	454	405	304	507	346	489	526	718	576	787	748	705	571	552	471	354	207	396	349	365	405	324
KLTH0C03410g	2728	3362	3807	4688	2651	2192	2972	2451	3215	2162	3922	3428	4668	2526	2731	2741	3045	5569	4768	3838	3057	2520	2587	2651	4635	3449	2836	3318	3316	2735	5084	3812	5916	2975	5673	4942	5565	4451	4647	4908	5012	4034	3296	1968	2155	3173	2312	3807	3452
KLTH0C03432g	2461	2063	2946	3625	2079	1819	2144	2583	3843	2379	3205	2582	4084	2226	7259	6527	7665	3945	3429	2971	3104	2788	2102	2542	3894	3136	2691	3064	3560	2246	3128	2833	4216	2122	3987	3954	4329	3307	3156	4627	5029	4551	3268	2464	1909	3849	3012	4394	3644
KLTH0C03476g	14215	7656	9872	11764	11634	8977	11596	8552	11221	6306	14531	20119	18444	9912	12418	11263	12905	17522	15027	9447	13863	10439	15693	11221	17428	12868	9253	17738	18313	11262	22526	10956	17634	16056	29264	17413	18775	27351	18234	18654	34168	24481	17372	10899	10185	17210	13351	20696	16629
KLTH0C03498g	185	348	364	772	580	587	918	350	337	313	287	261	409	242	546	440	432	558	459	282	377	419	225	422	552	479	390	592	680	369	373	485	648	415	600	411	704	637	516	512	1215	1115	882	626	404	1143	660	1112	928
KLTH0C03520g	3260	3235	3555	5713	4942	4260	6859	2932	3954	2815	3748	3408	4803	2616	4040	3571	4153	4067	3573	2945	3591	3659	3032	3880	5327	4738	3631	6434	6669	4832	4029	3843	4971	5203	7063	6195	7927	8329	6920	7475	7995	6656	6217	3709	4665	5710	4571	7386	6154
KLTH0C03542g	3940	5582	6251	8837	5991	5355	8190	7201	10659	7877	7069	8586	7300	4979	8054	8158	8957	8973	7968	5899	6530	6207	5774	7174	10950	8753	8242	11076	11807	9641	10566	8591	14180	6472	9253	7102	9937	9002	8048	8818	13481	10647	8754	5530	4508	8913	7308	12577	10351
KLTH0C03564g	467	323	366	470	436	403	650	446	588	400	437	502	593	303	731	689	783	588	666	466	481	370	417	488	746	574	537	495	495	422	610	664	674	456	792	583	619	617	725	691	781	648	577	331	464	472	303	627	487
KLTH0C03586g	1615	666	883	935	749	579	999	1038	1336	823	1214	1383	1609	842	1102	1054	1211	1014	869	708	1024	1069	1411	872	1157	919	775	1169	1369	998	869	802	1051	1068	1172	698	1066	1331	1459	1345	1343	1132	997	668	998	1135	954	1367	1188
KLTH0C03608g	1828	1097	1359	1765	795	667	1075	1394	2032	1233	2202	2000	2364	1501	2026	1713	2151	1979	1741	1176	2004	1839	1889	1872	1495	1237	1002	1545	1815	1174	1399	1105	1796	2513	906	617	1060	2347	2389	2561	2547	2232	1956	1127	2102	1997	1451	1947	1496
KLTH0C03630g	771	447	514	574	649	567	781	337	447	273	572	832	901	532	684	682	805	653	589	381	441	398	807	348	842	543	452	859	942	527	846	524	889	1096	1144	837	931	836	862	1074	1067	933	808	485	893	806	561	776	609
KLTH0C03652g	573	111	167	206	335	304	616	254	305	242	549	700	637	387	1767	1417	1812	149	211	107	120	166	657	134	219	255	158	595	714	282	159	142	222	1268	242	209	399	1007	677	666	1434	1722	1613	676	1322	1091	855	594	584
KLTH0C03674g	775	1088	940	1315	736	572	767	853	1062	598	718	796	673	471	9048	7459	9127	1805	1682	1542	1567	1158	656	1237	2324	1768	1320	1908	1732	1443	1518	1093	1556	1080	1045	800	1258	1010	1089	1266	1972	1849	1395	1201	900	1740	1216	1211	1041
KLTH0C03696g	311	469	619	749	211	181	195	317	418	304	345	462	365	222	960	875	973	760	819	737	986	749	423	746	994	734	578	883	862	824	635	480	787	723	295	259	318	753	890	999	1292	948	842	599	538	1018	785	540	485
KLTH0C03718g	762	943	1083	1099	727	483	830	639	892	497	1030	926	1240	736	1285	1178	1579	1375	1223	945	1455	1197	836	1409	1453	1310	937	1283	1396	1160	999	1012	1364	815	791	662	973	973	1055	1171	2186	1986	1601	988	770	1744	1399	1405	1170
KLTH0C03740g	422	707	710	1021	562	560	784	280	466	275	327	371	524	291	596	510	701	1240	1177	878	913	965	384	769	832	655	496	721	858	422	665	518	737	1057	1309	963	1042	1154	1248	1155	2062	1659	1285	783	857	1030	1080	1331	1091
KLTH0C03762g	2252	1523	1800	2870	1758	1325	2178	2195	3096	1936	2522	2183	3197	1835	1709	1650	1971	3121	2634	2273	2109	1944	1875	2201	2924	2312	1846	2725	2954	2617	2424	2212	2765	1598	2911	2047	2899	2983	3292	3061	3876	3224	2721	1901	1483	3043	2229	3270	2916
KLTH0C03784g	1927	934	1118	1629	1979	1291	2269	1577	2102	1506	2592	2829	2831	1613	3363	2985	3578	2389	2116	1307	1579	1485	2240	1186	2512	1894	1354	2892	3167	1943	2309	1607	2423	2009	2403	1477	2623	2388	2474	2295	2661	2306	1883	1689	1301	2740	2107	3440	2483
KLTH0C03806g	670	870	896	1178	1607	1310	1680	888	1157	742	608	607	813	380	1123	1046	1161	1207	1265	1061	1709	1251	515	1679	1696	1349	1131	1103	1223	1000	1317	1082	1545	1367	2628	2380	2714	2082	2684	2834	1839	1520	1172	743	1263	1077	878	1362	1305
KLTH0C03828g	2359	1498	1732	2085	1759	1418	2222	2003	2725	1778	2501	2556	3505	1988	3947	3740	4263	2509	2082	1594	1589	1577	2436	1524	2363	1777	1468	2292	2438	1758	2698	1932	2754	1967	2679	2872	3054	3293	3130	3455	3239	2933	2362	1724	1914	2557	2062	3000	2495
KLTH0C03850g	4234	3495	4360	8262	2923	4181	4796	6329	10457	8513	8623	4184	13309	7615	4697	4260	4753	5973	5377	4780	8630	6358	5176	10325	10695	11214	13482	8337	10200	12786	5689	8770	10957	3527	6074	6487	8875	3005	3101	6408	5488	5193	4954	4700	4497	7347	5872	8630	8627
KLTH0C03872g	2395	3687	5023	10663	3220	4138	4986	6222	10529	8505	6283	2722	7774	4858	3538	3364	3942	7635	5963	5090	7860	5204	3015	8573	9904	11193	15076	8322	10681	13101	4456	7410	9055	2712	4069	5272	7932	2970	2930	5615	4912	4914	4554	3678	3372	6324	4698	9997	9128
KLTH0C03894g	2231	2120	2052	3115	1581	1191	1638	1926	2721	1894	2420	2300	2902	1651	1865	1789	2146	3202	2947	2121	2325	1818	2027	2148	2689	2115	1723	2379	2466	1817	2137	1757	2380	1625	2577	2552	2791	3533	2932	2983	4619	3774	3041	2026	1530	3247	2400	3312	2721
KLTH0C03916g	807	1491	1594	2178	1241	1196	1351	745	1201	810	882	658	1160	652	1566	1438	1706	1889	1833	1568	1527	1387	639	1523	2603	2264	1934	1985	2287	1837	1402	1716	1939	951	1893	2251	2507	1775	2101	2552	2833	2754	2188	1181	1088	2008	1628	2778	2425
KLTH0C03938g	2847	4328	5415	7665	3793	4033	5503	2621	4053	2753	5023	3843	6259	3803	5368	4686	5546	7036	6826	6870	6917	6288	3344	7187	8041	6975	6548	5875	6677	5078	5854	5843	7975	4179	5851	6638	7391	5378	5438	6567	7076	6567	5759	4187	3737	7173	5687	7903	7484
KLTH0C03960g	726	1317	1154	1880	771	657	654	820	1387	849	815	724	926	502	1067	1003	1123	1519	1574	1755	2154	1492	659	1854	2330	2007	1708	1884	1960	1339	1420	1468	1879	1548	1620	1405	1853	1462	1447	2161	3396	2937	1513	1504	1079	2515	1969	3518	3370
KLTH0C03982g	314	421	322	424	342	271	424	317	498	291	416	461	518	292	528	450	554	351	389	481	376	389	367	464	540	449	529	459	415	306	379	371	473	330	511	535	590	639	498	730	844	808	569	355	425	575	401	613	500
KLTH0C04004g	1108	1230	1648	1981	1964	1701	2439	1046	1499	1112	1277	1152	1482	972	3959	3959	5093	2505	2440	1672	2197	2034	929	1752	3820	2934	2474	2881	3567	2628	2692	2031	2771	2025	4127	2771	3797	3856	3907	3490	2600	2281	1972	1479	2212	2215	1649	3564	3042
KLTH0C04026g	542	528	555	804	501	414	702	616	827	589	1000	1098	1165	695	1763	1586	1976	758	665	590	938	904	865	1120	854	745	664	1026	1026	657	854	680	1104	612	655	457	659	549	557	724	1438	1318	1002	604	574	917	719	1182	959
KLTH0C04048g	1071	1354	1452	1928	1142	1053	1220	1649	2346	1706	1839	1577	2140	1299	3849	4008	4634	1551	1604	1519	1835	1368	1527	1531	3190	2727	2565	3456	3296	2936	1998	2194	2820	774	1457	1451	1983	1396	1331	1607	2870	2411	2135	1292	793	2101	1631	3194	2888
KLTH0C04070g	454	372	315	419	373	301	429	393	650	455	460	409	715	384	1016	913	1071	573	493	315	349	415	478	400	1167	844	568	1023	1065	438	1037	847	1204	403	715	571	547	406	463	464	1015	740	520	509	344	882	581	944	842
KLTH0C04114g	12581	10682	10542	20622	9361	8584	10641	16855	24736	16918	21878	19362	28366	16995	24207	19966	22718	12370	10151	7421	27350	18354	19573	28453	23388	20131	20262	24624	26486	19236	25043	21430	26543	8013	15676	7964	13766	16697	12955	16310	44041	37177	31328	13680	8810	20780	17858	29360	25621
KLTH0C04136g	1101	1462	1546	2360	1000	1153	1534	1241	1801	1365	1423	1278	1911	1071	2113	1552	1902	1460	1472	1368	1979	1675	1109	2070	1949	1602	1663	1429	1545	1067	1132	1543	1912	1267	1439	2128	1967	1383	1531	2199	2873	2846	2357	1397	1036	2225	1702	3182	2840
KLTH0C04158g	2493	2968	3103	4112	3856	2805	5052	1518	2280	1412	3192	4512	3636	2160	8553	7296	8350	4638	4401	2786	4934	4509	3093	4576	4334	3436	2804	5853	6242	3083	4496	3038	5705	5127	6015	3268	5255	4106	3639	4264	7501	5623	4527	4159	3188	6603	5135	9312	7963
KLTH0C04180g	1579	1230	1545	1602	1824	1481	2055	1300	1749	1046	1976	2087	2348	1472	2959	2699	3123	2353	2011	1547	1866	1761	1720	1809	2461	1815	1399	2391	2374	1459	2014	1426	2427	2336	2665	2055	2738	2215	2281	2315	3354	2899	2234	1418	1736	2206	1746	3015	2625
KLTH0C04202g	544	564	573	659	669	538	747	547	749	468	689	587	840	465	2863	2544	3209	1211	1068	848	744	556	591	635	1148	794	732	828	896	664	778	661	984	626	803	794	1086	817	1103	1157	1363	1203	826	573	688	916	725	941	783
KLTH0C04224g	861	695	710	1214	976	839	1293	1024	1344	899	1083	1101	1251	736	3065	2678	3340	1496	1352	991	1154	1027	831	1019	1368	1274	1097	1836	2014	1365	1089	960	1432	979	1274	1202	1474	1517	1479	1638	1798	1439	1458	790	895	1291	944	1576	1374
KLTH0C04246g	610	724	766	760	292	238	288	215	325	234	558	604	806	379	636	589	646	1398	1399	945	762	787	479	663	714	542	517	882	953	672	688	513	731	411	568	413	479	279	347	500	1303	1189	960	2067	317	3423	2838	861	713
KLTH0C04268g	357	575	505	651	601	463	673	218	282	168	280	327	415	225	1052	854	1027	866	794	631	1001	794	292	884	977	799	733	743	765	635	806	674	831	719	945	878	978	842	950	1122	1416	1137	949	578	584	902	719	873	796
KLTH0C04290g	1028	875	1213	1560	1369	1128	1948	936	1280	837	1093	1521	1399	802	3610	3499	3921	2043	1909	1150	5296	5864	1129	5676	2317	1693	1598	2852	3099	2020	2003	1612	2586	1913	1753	1445	1882	2226	2086	2170	10178	8359	7625	1828	1243	2979	2150	3038	2432
KLTH0C04312g	877	500	690	634	551	414	761	473	612	378	978	891	1123	691	817	756	1015	752	744	631	510	768	907	588	706	607	468	1006	975	676	631	509	778	894	742	697	990	982	981	895	1414	1270	1146	561	839	932	896	1090	977
KLTH0C04334g	1642	3523	4067	5479	2862	2582	3014	3298	4625	3217	2521	1760	2850	1626	7315	6581	7792	4400	4206	4701	8538	5586	1651	10234	4134	3490	3372	4982	5381	4330	3170	3566	4550	2291	3898	4261	4141	3766	4482	6171	6570	6131	5901	4137	2670	6609	5014	4772	3767
KLTH0C04356g	338	621	666	986	628	563	624	717	1082	787	470	404	607	342	1274	1076	1222	871	881	801	957	702	400	1160	1411	1295	1209	1525	1447	1203	1045	1109	1361	454	533	552	631	661	681	858	1352	1073	909	607	305	995	743	1055	852
KLTH0C04378g	587	675	754	929	738	587	911	463	623	486	850	808	902	501	1033	1026	1247	1123	995	794	815	979	650	799	911	812	672	1063	1049	680	681	596	916	972	909	794	1071	1128	1071	1188	1981	1780	1486	949	708	1402	1125	1409	1063
KLTH0C04400g	467	365	437	578	587	404	726	606	783	641	724	998	761	513	1480	1379	1779	783	665	676	779	944	777	930	924	748	777	1036	1202	797	706	742	989	1023	682	593	810	903	928	980	1629	1437	1284	840	705	1485	1244	1106	1075
KLTH0C04422g	658	893	1110	1608	933	994	1478	748	1117	721	838	736	979	632	989	823	1170	1404	1183	941	1244	1185	611	1461	951	744	770	933	1035	755	665	619	716	982	1227	1184	1344	1159	1234	1551	1431	1396	1131	814	867	1425	1024	1190	1022
KLTH0C04444g	342	579	916	1203	760	759	1087	490	670	458	385	429	480	335	1024	957	1057	745	789	601	587	567	320	561	1099	986	1023	1155	1344	1230	834	1020	1202	638	720	830	1195	916	994	1119	664	735	700	417	560	629	557	956	729
KLTH0C04466g	1223	1860	2444	3570	1598	2188	2690	1161	1673	1285	1177	962	1690	1005	1048	845	1170	2061	1973	1976	886	925	883	1141	2320	2063	2334	2185	2346	2240	984	1820	1862	1075	1248	2621	2429	1644	1627	2507	1631	1686	1777	1717	1037	2678	2221	2185	1720
KLTH0C04488g	19344	32233	42357	52617	27353	36145	42706	22917	36092	27488	27705	18785	35610	19936	23235	19854	23636	28780	25955	30072	34748	32786	16719	40579	32556	30300	34907	31247	36287	32932	16175	29259	33491	13806	17638	38474	37371	23758	23996	36434	29742	32220	30515	26934	14237	44576	36020	43429	40367
KLTH0C04510g	4779	3733	4470	3871	3364	3410	4220	3535	5412	3603	5974	6252	7725	4560	6270	5704	6576	4981	4197	2977	3736	3279	5322	3562	4451	3545	2687	4901	5179	3102	4348	3399	5362	4360	6136	4659	4547	4432	4202	5161	6738	5347	4264	2885	3699	4547	3588	4941	4159
KLTH0C04532g	608	283	301	317	531	440	553	470	645	378	720	890	800	463	2535	2464	3102	572	450	323	491	437	728	454	847	577	506	839	760	496	704	525	715	753	1218	556	748	1139	970	1088	1079	870	614	440	761	760	552	734	659
KLTH0C04554g	966	504	554	889	650	424	669	866	1204	760	1232	1219	1181	739	3568	3154	3904	1302	1184	633	739	797	927	843	1090	870	751	1267	1324	988	972	617	1154	761	1021	609	837	1244	1087	1011	1729	1531	1181	920	559	1514	1162	1249	1100
KLTH0C04620g	2798	4381	4941	6967	4077	3748	6357	4849	7236	5535	6576	6171	6909	5019	4440	4052	4964	4372	4486	4072	3903	3773	5081	4478	5394	4984	5466	7550	8832	6549	3474	4832	6622	4468	4480	3630	6820	5414	5326	6830	13193	11139	9867	3210	3965	5662	4506	8207	7151
KLTH0C04642g	539	644	693	817	989	720	935	723	918	536	693	666	754	498	1140	1130	1328	1008	1014	742	712	660	539	728	1067	881	652	1345	1398	914	733	519	779	1107	1419	1231	1584	1386	1385	1622	1589	1355	1026	692	896	1100	892	1325	1144
KLTH0C04664g	394	416	443	482	466	339	597	359	503	302	367	441	451	228	593	515	686	602	665	488	413	363	404	287	516	421	322	683	692	397	519	393	663	534	655	518	757	828	781	814	862	739	573	336	406	481	420	885	693
KLTH0C04686g	2744	1550	1487	2366	2459	2169	2961	1827	2555	1700	2168	2698	2880	1526	2073	1743	1999	2234	2019	1583	1734	1426	2798	1465	2087	1667	1405	2192	2072	1725	2064	1663	2234	2799	4026	3415	3693	4031	3180	3548	4689	3550	3158	2052	2180	3163	2489	3367	2669
KLTH0C04708g	551	778	783	1110	667	644	885	872	1350	831	715	615	811	483	889	779	919	922	808	743	954	783	544	1031	1103	984	807	995	919	837	768	881	1108	772	967	1027	1170	1092	1059	1278	1525	1320	990	532	667	885	733	1126	996
KLTH0C04730g	1327	1111	1229	1913	768	698	911	934	1438	836	1321	1535	1490	935	1673	1524	1938	1855	1550	1243	1652	1478	1280	1610	1783	1392	1369	1798	2085	1498	1398	1217	1818	874	1021	886	1130	1117	1068	1359	2147	2131	1513	1318	855	2045	1743	2106	1773
KLTH0C04752g	2513	1212	1292	1867	890	777	1130	1660	2310	1497	1991	1791	2633	1439	1343	1278	1532	2300	2150	2015	1622	1277	1558	1487	1876	1479	1605	1433	1533	1554	1376	1454	1699	901	1497	2031	2109	1722	1959	2077	2089	2137	1810	1750	1008	2694	2210	1686	1500
KLTH0C04774g	969	594	662	1070	474	369	637	540	858	529	1346	825	2078	1098	529	461	628	752	721	750	540	365	917	466	1060	959	839	1111	1157	876	685	785	879	524	681	710	738	721	777	883	1181	1087	995	654	550	875	825	546	544
KLTH0C04796g	5998	5727	6600	11761	3458	3251	4968	5627	8291	6227	13848	8803	17313	10359	2799	2551	2924	5811	5391	6107	4839	3943	8987	6269	8221	8276	9531	12684	14937	10722	3872	5473	7647	4789	5101	4293	5316	5481	5215	6900	15763	12099	12018	6278	3877	10093	8931	6132	5974
KLTH0C04818g	3784	4484	5084	7869	4977	4533	5554	3334	4577	3035	4409	4326	5013	2607	3188	2807	3423	6493	5202	4718	6274	4690	3336	5405	7642	6127	4832	5410	5651	4458	4617	4600	5095	4512	8735	8420	9712	8874	8597	10674	7304	6254	4847	3858	4135	6008	4553	6901	6222
KLTH0C04840g	792	2618	2921	3922	1880	1736	2313	462	573	462	852	692	1032	599	2455	2263	2454	2911	2599	2363	2588	2187	629	2415	3401	2795	2392	2357	2597	2054	2362	2363	2947	1777	2970	2768	3332	2860	2942	3520	3596	3127	2719	2019	1784	3177	2443	3180	2884
KLTH0C04862g	1100	1058	1516	2098	726	592	935	1340	1690	1165	2331	1778	2545	1377	7473	6730	7708	1666	1451	1152	2363	2301	1401	2366	1564	1495	1095	1685	1988	1131	1662	1894	2477	1138	732	700	997	1275	1064	1291	2288	2476	1849	1549	871	2350	1798	1984	1661
KLTH0C04884g	2251	3149	2464	4403	1276	855	1659	1210	1189	616	1126	1717	1277	730	4695	3466	3892	7562	7011	10645	7761	5710	1522	5725	12487	9529	6887	6094	5664	5282	3076	4135	3854	2557	3915	4510	3837	5312	6138	7206	3840	3718	3709	5592	2198	7482	5755	2068	1878
KLTH0C04906g	2681	2141	2463	4850	1686	1502	3142	1677	2294	1619	2195	3062	3426	1614	4564	4934	5105	3500	2635	2060	3317	3009	2641	3158	5400	4349	3161	6207	6718	3742	3162	2924	3268	4492	2170	2269	2044	4928	4612	5973	6915	5911	5755	3446	4020	5455	4361	3761	3480
KLTH0C04928g	75	204	146	339	9	2	2	10	21	16	76	89	113	78	212	219	201	236	266	175	327	333	93	324	301	210	204	346	418	172	174	221	189	25	12	9	13	20	29	27	738	669	631	396	28	600	433	183	171
KLTH0C04950g	1103	2206	2155	2864	3357	2771	2541	968	1357	611	1365	1065	1550	550	1406	1107	1139	1653	1487	1775	1801	1246	934	966	5196	4067	2769	2770	2871	2265	1680	1517	2072	1575	4966	5031	6813	4312	3817	5459	1877	1769	1200	1129	1498	1564	1237	2658	2631
KLTH0C04972g	3814	4828	4875	7364	2641	2177	3175	3165	4522	3395	3924	3429	5006	2701	4347	4135	5077	5870	5659	4440	7907	7749	3069	9005	5332	4386	3651	4736	5207	4077	3795	3899	4906	2172	3947	3647	4564	4162	4200	4261	8835	7843	7165	4579	2142	7649	5839	5881	5025
KLTH0C04994g	2262	1872	2116	2669	1325	1021	1563	1887	2763	1696	2864	3198	3567	2209	2872	2552	3239	3211	2974	2161	2174	2129	2351	1985	3017	2305	1873	2772	3002	2011	2513	2008	2951	1933	2070	1917	2100	2161	2010	2471	3568	3289	2425	1795	1231	3047	2411	2865	2671
KLTH0C05016g	1306	1268	1645	1965	1202	1048	1676	972	1480	929	1106	1211	1269	726	1095	1111	1507	2102	1828	1607	1191	1069	1103	964	1443	1034	889	1165	1275	1112	977	951	1381	1174	1708	1386	1996	1719	1696	1676	1353	1395	1197	1002	997	1527	1426	1772	1518
KLTH0C05038g	1033	968	1271	1477	845	699	1118	1058	1358	877	956	1135	1082	660	1116	1196	1468	1580	1335	1063	1054	1149	903	1046	1349	954	812	1438	1545	1300	1144	948	1429	879	1309	1006	1420	1300	1327	1259	1694	1411	1309	794	676	1412	1150	1247	1087
KLTH0C05060g	258	477	587	928	237	198	332	218	268	180	167	212	228	140	3615	3416	4591	851	624	351	1337	1042	237	1343	313	286	299	671	745	363	506	468	572	888	244	138	249	549	527	483	287	369	432	499	759	798	637	258	178
KLTH0C05082g	650	717	907	1477	809	627	957	524	731	518	789	621	1020	633	1340	1074	1326	851	703	685	865	1019	709	982	793	702	696	721	751	405	784	781	1205	1286	1129	713	1108	1421	1321	1260	1116	964	882	712	1005	1298	993	1137	860
KLTH0C05104g	82171	165257	182379	287831	145520	162095	206791	101688	149768	116498	188995	113221	244391	148813	187792	163824	199344	85035	78128	87328	172778	160128	102868	208060	162508	152318	164672	178415	190080	142219	88851	160658	187663	80843	161226	219629	214709	91040	110298	190772	205117	200210	192045	139157	93378	220192	184840	270280	237790
KLTH0C05126g	1164	1275	1789	2597	1250	1107	1695	1342	1814	1388	1666	1245	2032	1175	1385	1308	1458	1511	1384	1225	1247	1289	1030	1309	1001	1062	898	1203	1393	1034	732	1147	1256	776	912	1308	1549	1617	1228	1338	2327	2202	1991	1356	755	2403	1885	1957	1669
KLTH0C05148g	1320	1057	1429	2587	1761	1842	3384	760	1103	984	1679	1167	2435	1270	818	711	912	1639	1464	1199	1089	1022	1079	1045	1098	990	1019	1365	1454	1265	950	1052	1193	1675	2096	2744	2955	2807	2062	2606	1897	2019	1919	1307	1565	2206	1908	1591	1360
KLTH0C05170g	589	1910	2394	4139	757	730	1067	1761	2537	2176	950	498	1211	669	4592	3472	4049	1213	983	1151	3105	2652	350	3214	1915	1973	2010	2498	2482	2362	1193	1775	2086	873	702	1293	1128	1254	1266	2129	2415	2118	1742	2656	991	4458	3225	2890	2561
KLTH0C05192g	4671	3599	3513	4508	4484	3039	4907	4526	6618	4215	5600	5455	6773	4034	8244	8551	10225	5082	4579	3341	6339	5430	4307	6213	6098	4547	3760	5135	5109	3666	5515	3916	6592	4285	7308	4842	6711	4687	4336	5268	8453	6845	5525	4377	3156	6579	5285	7750	6505
KLTH0C05214g	698	459	574	648	695	493	770	604	740	502	731	797	794	483	1111	916	1189	909	877	665	653	741	749	681	987	712	641	771	832	519	856	691	1118	1129	1389	925	1220	1094	1053	1233	1516	1189	1074	597	818	957	785	1541	1385
KLTH0C05236g	873	918	797	1122	997	773	1000	764	1037	608	1035	1153	1038	765	1262	1199	1264	1433	1442	1007	934	807	894	798	1114	809	608	1224	1427	758	1287	810	1227	1424	1456	1094	1556	1446	1442	1929	1931	1794	1285	849	1062	1223	991	1439	1135
KLTH0C05258g	786	807	852	973	689	582	1148	432	658	432	945	773	1123	789	1209	1056	1362	966	965	654	1038	1085	939	1098	667	522	457	736	948	597	511	496	766	1031	818	681	873	931	915	1037	1748	1851	1596	824	985	1310	1059	922	815
KLTH0C05280g	266	458	510	628	462	413	421	347	576	350	468	469	501	395	1168	962	1010	541	555	434	513	493	494	589	596	535	407	582	618	497	507	428	688	426	585	349	599	445	502	802	664	596	391	592	392	949	871	489	480
KLTH0C05324g	1038	599	796	874	849	699	970	1189	1593	997	1179	1352	1330	765	1596	1642	1844	1281	1123	805	826	855	963	775	1548	1260	1164	1401	1451	1012	1168	1168	1545	1005	1017	1070	1312	1191	1275	1582	1913	1673	1396	770	693	1361	1017	1685	1491
KLTH0C05346g	347	236	220	381	337	232	381	192	289	145	263	449	278	171	544	427	518	382	445	232	297	345	248	282	454	343	343	402	414	306	369	340	391	484	396	351	474	401	443	462	605	574	413	252	303	408	264	473	382
KLTH0C05368g	1094	862	1123	1329	1063	883	1516	1049	1476	934	1512	1399	1754	1109	1269	1224	1491	1630	1585	1098	1141	1039	1228	1053	1429	1135	949	1339	1480	932	1161	1120	1354	1448	1680	1128	1511	1693	1438	1693	1793	1734	1391	1242	1227	1918	1430	1600	1299
KLTH0C05390g	2553	1663	1805	2215	3176	2319	3319	1851	2637	1507	3407	3239	3536	2175	5341	5599	6705	2649	2238	1627	2813	2614	2624	2601	3997	3125	2558	4008	4003	2694	3580	2999	4584	3208	5033	3379	4786	4030	3765	4478	3900	3173	2370	2564	2363	3964	3208	4445	3753
KLTH0C05412g	8254	7733	7550	11610	6834	6460	8032	8528	12669	9011	13295	9566	16630	10055	10760	8551	10302	6677	5657	5389	13039	10829	8744	14125	9416	7808	7596	8244	8622	6267	7440	8122	11212	5579	9022	9729	10284	7644	8430	11103	11255	11125	10317	7651	6012	12357	10351	11951	10381
KLTH0C05434g	877	744	907	1401	736	663	941	1046	1603	1151	936	780	1155	661	614	483	611	994	822	799	1176	1066	761	1249	698	696	619	638	678	565	503	549	647	604	930	989	1243	951	1090	1295	1227	1255	1084	638	609	911	680	960	827
KLTH0C05456g	2067	1600	1613	2631	1760	1581	2546	2233	3643	2353	3039	2787	3430	2291	6005	5745	6907	2026	2101	1448	2182	2413	2409	2576	2669	2120	1856	3210	3472	2579	2173	2057	2937	2570	2407	1991	3116	2961	2789	2912	3603	3116	2687	1643	1933	2951	2218	3486	3138
KLTH0C05478g	2219	1956	1949	3338	2702	2437	3497	2310	3029	2166	2892	2166	3617	2105	4099	3276	4229	3120	2849	2094	3272	2099	2096	2875	3674	3095	2964	3770	4073	3370	3742	2765	3529	1924	4620	3590	4191	4488	3707	3898	2813	2374	1966	2166	1957	3569	2588	3430	2872
KLTH0C05500g	1944	1045	1043	1440	2264	1757	2756	1891	2443	1825	2083	2061	2468	1404	1803	1500	2142	1796	1608	1143	1395	1083	1699	1143	2075	1642	1365	2538	2535	1957	1411	1327	1592	2053	2556	2566	3123	3556	3436	3371	1928	1857	1552	1233	1805	1954	1583	1999	1686
KLTH0C05522g	2666	800	1102	1422	1113	1040	1345	2717	3772	2875	3148	3149	4406	2058	3115	3179	3835	1614	1408	1049	1576	1323	2491	1338	2150	1799	1557	2945	3088	1986	1819	1497	2141	1279	1352	1211	1678	2120	1931	2046	2572	2571	2268	1319	1185	2159	1730	2307	2061
KLTH0C05544g	4865	1171	1183	1361	1119	750	1257	3288	4853	3342	6916	5624	9523	4864	1386	1157	1368	1531	1234	1210	1240	1028	5380	1095	2006	1445	1258	1673	1587	1486	1212	1380	1728	951	1654	1924	2125	1721	1927	2561	2512	2339	1853	908	1065	1452	1215	2066	1774
KLTH0C05566g	2794	675	722	934	1040	891	1176	2046	2900	2031	3832	3518	5082	2810	1125	1070	1254	925	801	664	967	889	3145	858	1504	1216	1068	1317	1330	1126	1311	1336	1515	1080	2035	1638	2010	1767	1860	1812	1145	1123	1127	742	1176	1081	891	1281	1234
KLTH0C05588g	2900	2618	3241	4107	2619	2558	3378	2991	4003	2932	3609	2673	4721	2638	2700	2516	2956	2946	2607	2445	4997	4676	2538	6280	3788	3256	3162	2994	3186	2938	2248	2930	3266	1970	2548	4005	4220	3624	3987	4917	4617	4684	4686	2702	1971	4441	3599	4181	4185
KLTH0C05610g	1902	1821	2237	2579	1143	906	1445	2402	3406	2260	2257	2318	2767	1637	3660	3728	4586	2548	2564	2663	2029	1996	1911	2162	2040	1644	1557	1938	2174	1466	1542	1328	1799	1220	1708	1469	2116	1817	1797	1849	2499	2250	1858	1175	1079	1948	1567	2672	2053
KLTH0C05632g	20329	18028	23100	24399	10284	9821	16030	9877	14409	10114	18971	17898	27139	14486	11700	10906	13845	18819	17728	14154	8982	9130	16625	8644	22731	18362	15420	14646	16694	13918	17618	20522	26411	14861	17075	21230	20186	15909	15491	18225	21017	18045	16411	15072	12083	22744	18897	26321	22936
KLTH0C05676g	4876	2810	4164	5856	3035	2631	4266	3318	5162	3999	4744	4318	5890	3287	3015	2676	3605	5333	4785	3429	2491	2867	4209	3013	4774	4013	3763	5060	5937	5101	4730	4142	5376	3137	4082	3590	5451	5476	4856	4904	5698	5669	4847	2861	3047	4995	3940	6660	5824
KLTH0C05698g	23437	13879	17151	25175	22879	19294	29922	20696	30914	21448	33904	30317	39801	23093	19930	19112	23467	23740	20382	15754	16576	15767	23538	17261	25247	20528	17871	24412	26042	18709	17646	17238	23982	20379	36206	28871	40241	29803	26320	31999	31584	26660	23803	17086	17484	28255	22174	29370	24518
KLTH0C05720g	742	1301	1324	1747	833	676	932	604	863	517	750	793	945	507	1645	1436	1599	1329	1318	1208	1255	1286	681	1440	1649	1324	1166	1328	1534	1025	1110	1242	1674	759	1218	871	1477	1043	888	997	2668	2268	1948	1402	621	2063	1745	1896	1720
KLTH0C05742g	4247	6563	7085	8406	4427	3662	4916	3380	4685	2929	4445	4128	5620	2710	41351	34617	41844	9025	8112	6790	5186	4214	3683	4712	8905	6943	6105	7893	8299	7365	7329	6677	9140	4232	7990	7255	8229	6357	7200	7575	9658	8208	6923	4890	3680	7943	6321	7264	6514
KLTH0C05764g	408	427	488	438	480	347	557	487	704	389	402	477	586	301	2943	2580	2857	555	551	471	419	443	458	410	721	538	513	783	803	591	468	491	641	585	673	549	765	745	816	936	850	815	751	420	451	721	509	911	708
KLTH0C05786g	1346	1612	1893	2378	1005	845	1196	1255	1593	1228	1721	1784	2358	1447	3008	2517	2950	2631	2319	2165	2141	1973	1568	2351	2042	1710	1620	1684	1827	1250	1980	1758	2453	849	1480	1306	1405	1368	1382	1580	2904	2542	2435	2227	874	3684	3111	1822	1628
KLTH0C05808g	22581	13122	17401	26910	4218	5968	12320	5638	8582	7877	21721	21814	26921	14480	738	620	761	12911	10544	14417	10040	9974	15693	11280	13174	8643	11311	6319	6846	10811	3039	5114	3727	7679	4899	13016	13103	26527	18912	9838	10885	11786	10045	15012	5151	27427	23930	9525	9882
KLTH0C05830g	1031	1048	1263	2228	825	715	1135	1001	1531	1139	1282	969	1634	862	1250	1264	1441	2249	1805	1706	1639	1599	939	1695	1925	1610	1433	1502	1796	1304	1571	1413	1980	1314	1387	1209	1761	1771	1705	1724	2680	2907	2388	1301	1024	2137	1933	1922	1927
KLTH0C05852g	4633	4423	5731	8302	5313	4902	6481	4649	7106	5073	6326	4495	8637	4887	4781	4777	5293	8739	7774	6479	6332	5653	3915	6183	7478	6375	5326	5835	6810	5099	5377	5542	6809	5068	8576	7986	8906	7620	7130	8537	10263	9347	8318	4970	4596	8173	6521	7244	6299
KLTH0C05874g	2296	2764	2690	4295	2091	2092	3772	2711	4036	2928	4898	4467	6048	3742	3862	3224	4080	3548	3347	2794	4373	3729	4322	4732	3367	2921	2720	4810	5636	2507	3689	4052	6094	4812	3265	2691	3944	3265	3057	3441	9805	8242	8143	2545	3006	4454	3765	5782	5390
KLTH0C05896g	91	587	758	654	648	733	544	79	102	57	201	104	288	142	178	165	151	737	983	1046	521	349	77	511	1266	924	640	286	369	208	303	462	442	363	752	1043	911	277	262	440	420	450	235	218	246	382	308	449	417
KLTH0C05918g	8721	13117	12253	14093	11921	10428	11194	8548	11726	7645	11452	14671	13450	8698	19270	16808	20655	17362	15991	13141	16108	11830	10004	16228	22433	17179	13338	16637	16759	9328	20380	16842	25425	12093	31735	21149	19775	13401	11173	14713	32005	23838	18189	10045	8486	14320	10271	27207	22180
KLTH0C05940g	8729	10278	11325	14607	9230	7985	13202	6088	9199	6297	12727	10513	16395	9184	12098	10407	11849	11761	11190	8423	8163	8748	9059	8035	14393	11961	10265	16089	17741	10428	10845	11897	16886	11744	11615	11778	13851	11462	10498	12394	20250	17978	15407	10008	8977	16392	12564	19253	15533
KLTH0C05962g	2944	3864	4184	5404	6016	6419	7237	3507	5054	3531	3916	3560	5026	2841	7045	5607	6202	5313	4638	3954	6517	4891	2854	7627	5563	4575	3948	4562	4883	2885	4684	4149	5496	5024	7709	7035	7807	7485	6598	8835	8888	8342	7067	3634	5070	5885	4586	6816	6064
KLTH0C05984g	359	1090	1092	1016	1013	722	1152	466	680	358	373	492	500	306	1380	1253	1284	1436	1392	1238	1311	1053	430	961	1884	1374	1011	1546	1514	974	1704	1120	1598	1297	1907	1827	2026	1402	1245	1603	2316	1849	1247	953	853	1382	1077	1368	1022
KLTH0C06006g	1181	741	878	1298	1321	1047	1626	1192	1638	1222	1507	1147	2219	1277	2348	2159	2516	1357	1366	1054	1395	1436	1236	1426	1616	1444	1365	1419	1398	1118	1328	1057	1430	1635	2093	1454	1983	2558	2080	2232	2888	2481	2138	1243	1443	2044	1541	2062	1654
KLTH0C06028g	1324	854	977	1295	1319	995	1412	1443	1860	1284	1307	1277	1669	800	5033	5106	6852	1668	1606	1304	1467	1469	1134	1271	2127	1691	1405	1785	1823	1331	1661	1334	1906	1170	2204	1966	2256	1924	2018	2104	2022	2111	1517	1042	1072	1692	1343	1791	1630
KLTH0C06050g	2911	3241	3903	6411	2722	2713	4038	2245	3290	2439	4044	2865	5471	2818	5773	5412	6346	4241	3497	3874	2393	2935	2734	2881	3130	2823	2629	4172	4620	3255	2155	2439	2850	2963	2989	2814	3354	4499	3905	5246	4559	4269	4209	4004	2781	6664	5351	4315	3805
KLTH0C06072g	11156	15703	16131	20995	15601	12603	15779	10054	14595	8831	15027	15096	20086	11631	23403	20484	24225	22167	18909	14666	19468	14215	12175	19690	24470	17436	14203	17976	19667	8835	20212	17298	26286	16495	37187	26476	26520	16920	16710	21172	33733	27041	17729	12258	12861	19769	14417	28183	23123
KLTH0C06094g	244	1220	1382	1696	508	453	694	291	385	260	269	249	382	235	950	824	1061	1404	1338	1083	1137	1001	206	1134	1317	1020	1029	882	1002	857	734	864	1166	431	823	1194	1307	917	896	1158	1259	1505	1207	1032	430	1610	1336	1396	1357
KLTH0C06116g	268	679	970	883	279	307	391	222	312	224	296	156	369	227	618	572	605	818	858	678	757	619	189	619	807	694	588	560	709	567	480	551	730	239	432	622	671	445	463	589	845	866	729	771	315	1209	949	904	866
KLTH0C06138g	704	773	872	1054	485	479	752	517	774	515	885	792	1085	638	1114	1059	1310	994	838	722	565	508	630	569	1109	822	790	1048	1056	883	634	727	795	605	977	1048	1046	1209	1213	1450	1371	1157	1143	669	560	1075	940	1202	1081
KLTH0C06160g	729	742	748	973	740	701	906	617	804	510	634	742	826	497	937	828	1025	1043	1094	899	1013	966	618	1047	1034	838	837	918	819	692	1009	659	1000	778	1010	953	1180	767	829	1223	1509	1228	944	626	657	999	839	1222	1124
KLTH0C06182g	5391	2583	3016	4162	2991	2432	3372	4469	6117	4125	2991	3325	3574	1874	3095	3173	3776	4136	3732	3622	2645	2346	2908	2422	4027	3180	2482	3801	3968	3400	2429	2206	2875	2325	3576	4250	4681	3972	4016	4760	4979	4307	3305	2307	1876	3850	2916	4044	3640
KLTH0C06204g	1144	671	697	1051	1021	886	1085	732	1177	809	856	903	1140	611	2727	2406	2939	785	885	710	607	513	847	591	1317	1031	1149	1495	1322	960	1015	1410	1650	819	1564	1966	1973	1038	1268	2075	1738	1491	1230	803	810	1162	833	1343	993
KLTH0C06226g	1409	1351	1483	1811	1249	1319	1669	2113	3216	2007	1364	1376	1838	914	1790	1533	1793	1467	1649	1538	1024	732	1119	973	2313	1779	1624	1574	1745	1507	1502	1755	2046	1823	1926	2117	2839	2429	2413	3185	2795	2717	1902	1097	1533	1949	1513	2337	2028
KLTH0C06248g	2379	934	861	1047	1108	848	1479	1059	1385	1010	2082	2409	2953	1543	1301	1125	1453	1176	1161	791	878	1043	2322	824	1465	1103	873	1371	1424	877	903	671	1052	1853	1749	1506	1689	1951	1868	1717	1876	1517	1361	984	1259	1733	1288	1914	1772
KLTH0C06270g	1233	1195	1314	1949	1357	1071	1759	1066	1744	1105	1473	1560	1768	949	2295	1798	2274	1889	1739	1278	1605	1351	1343	1424	2251	1915	1669	2605	2974	1947	1548	1206	1770	1439	1399	951	1846	2137	1861	1709	3237	3052	2678	1502	1044	2424	2248	2861	2569
KLTH0C06292g	2442	1930	1851	2998	3348	1861	2790	2313	3020	1886	3142	3509	3307	1921	5307	4821	5847	4559	3930	2406	4133	3417	2446	3580	5027	3177	2330	3725	3495	1947	5123	2242	4020	3445	7373	3672	4248	4793	4249	4138	6717	4098	3327	2914	2114	4366	3343	5359	3918
KLTH0C06314g	1455	1102	1169	1597	1577	1266	2028	1310	1929	1243	2172	2070	2355	1625	2923	2705	3205	1710	1667	1133	1773	2124	1818	1796	2765	2097	1866	2908	3329	2023	2103	1855	3031	2445	1997	1381	2187	2205	2152	2291	3147	2601	2257	1364	1588	2335	1794	3294	2928
KLTH0C06336g	807	913	1112	1966	1009	929	1237	961	1290	1051	1023	860	1155	736	1280	1287	1551	1792	1530	1282	1283	1314	595	1184	1680	1360	1217	1744	1835	1516	880	932	1052	854	1423	1303	1656	1730	1687	1701	1913	1468	1344	1285	693	2301	1775	1626	1428
KLTH0C06358g	2425	1794	1691	2406	2529	1990	2572	1687	2444	1631	2968	3118	3451	2107	2757	2724	3202	2678	2636	1918	2960	2393	2489	2679	3184	2477	2023	2908	2946	1984	2269	2114	2700	2585	4825	3725	4448	3825	3754	4069	4375	3594	2762	2112	1932	3622	2859	3610	3291
KLTH0C06380g	874	671	744	1060	1249	650	1032	826	1198	703	1275	1655	1595	868	2879	2519	2837	1250	1148	840	1496	1264	1079	1249	1291	974	737	1592	1555	836	1197	770	1461	1377	1553	731	1170	1198	1083	1259	2588	1855	1526	1196	764	1806	1416	1702	1364
KLTH0C06402g	740	768	686	876	899	757	1005	833	1177	638	778	924	960	567	828	857	949	954	1070	883	784	643	699	777	1136	799	753	951	927	698	738	595	1018	907	1196	1119	1507	1219	1337	1668	1292	1186	875	554	1014	901	716	1086	971
KLTH0C06424g	0	0	11	1	0	1	5	0	0	0	0	0	0	0	6	7	14	3	2	10	2	0	0	1	0	2	0	0	4	3	0	1	2	0	3	5	0	0	0	0	6	2	0	6	0	6	1	4	4
KLTH0C06446g	259	14	12	9	12	3	2	10	34	17	442	557	502	341	91	58	94	12	14	32	10	8	392	33	20	34	24	21	29	7	31	39	57	17	8	3	7	22	29	27	9	12	0	9	28	12	19	31	20
KLTH0C06468g	1299	1163	1370	2010	1919	1617	2280	1426	1916	1421	1767	1770	1920	1266	3854	3588	4562	2020	1875	1614	1801	1558	1438	1734	2707	1944	1756	4092	4189	2683	2099	1838	2557	1949	2725	1519	2578	2508	2522	2608	3183	2581	2396	1905	1569	3094	2414	3286	2603
KLTH0C06490g	22009	17557	20134	25905	13400	14557	20574	13786	20662	15201	21442	15578	29561	15372	7610	7004	9294	16313	14502	13599	15588	15811	17344	14455	17901	17276	15676	15612	16175	15826	9404	14915	15749	13360	16592	23868	25566	19997	20954	26623	25177	26981	27460	12433	14612	19095	15761	22123	21110
KLTH0C06512g	228	276	305	472	141	172	218	241	356	254	272	203	312	132	250	263	280	454	374	539	263	354	159	348	412	389	377	383	457	296	273	331	478	138	140	177	206	246	246	246	600	683	638	318	136	533	446	441	330
KLTH0C06534g	3683	5150	6386	7770	3973	4484	4809	7487	9552	7106	5674	5042	7261	4317	6988	6759	8240	9000	8611	13008	7823	5608	3719	8600	8768	6547	6392	5547	5533	4818	6543	4533	7113	3492	7993	4971	6557	5495	5437	6073	7291	5834	5040	3903	2706	5980	4522	6488	5266
KLTH0C06556g	69942	118883	125955	175799	168386	232191	319692	92939	140261	118224	85098	72274	124444	71600	82596	50096	57019	49046	59370	132076	107346	47093	55626	145163	91836	88709	136035	69711	61621	61964	28055	59329	80039	84436	113508	337656	231765	116650	136897	261244	120418	124747	133146	45539	85836	71345	63262	215620	203187
KLTH0C06578g	304	519	624	1351	353	389	402	316	340	265	250	314	226	159	725	691	696	884	855	1022	440	350	237	459	835	653	538	493	508	418	679	632	886	451	709	772	785	570	684	757	638	623	500	379	268	641	428	516	472
KLTH0C06622g	8688	12781	11808	15146	23025	19346	21876	9723	13390	7946	13516	16083	14970	9124	25251	21747	26448	21918	18342	15952	20788	14492	10665	22523	28959	20900	15596	18981	19130	8740	23758	17237	28455	17516	47328	36416	33738	20187	17373	24375	36285	24562	15594	10650	11741	16878	11019	33330	26333
KLTH0C06644g	235	456	352	434	511	341	405	259	412	239	175	199	218	148	615	503	550	573	617	465	519	354	219	374	777	562	441	445	464	226	620	477	834	418	1065	726	1051	317	409	708	1170	734	452	269	294	385	287	892	640
KLTH0C06666g	2870	2693	2931	4422	2893	3137	4511	2708	4004	2799	4027	2817	5345	3456	3792	3297	4244	3007	2802	2475	3090	2669	2862	3589	4060	3467	3447	4037	4101	3647	3066	3701	4663	2406	4226	4696	5410	3773	4037	5188	5342	4602	4894	2591	2280	3737	3439	6003	5100
KLTH0C06688g	1014	1306	1402	1801	1543	1312	2075	1206	1673	1266	1856	2060	2144	1336	2560	2442	3166	1736	1567	1270	1970	1911	1625	2021	2381	1937	1755	2420	2824	1687	2130	1947	2968	1649	1774	1829	2395	1823	1912	2161	2752	2636	2335	1575	1463	2406	2181	2753	2483
KLTH0C06710g	2497	2539	2457	3161	3567	3678	5080	2156	3215	2221	3061	2333	3791	2324	2682	2195	2830	3257	2882	2541	4316	3512	2251	4477	4529	3829	3312	3571	3743	2708	3530	3693	4921	3370	5116	5685	5841	4253	4435	5885	5690	4795	3984	2676	3077	4353	3708	3983	3654
KLTH0C06732g	1197	1220	1386	1812	1489	1552	1785	1059	1670	1084	1975	1434	1936	1273	1804	1657	2014	1691	1722	1405	2316	1749	1285	2616	2179	1700	1740	1946	2292	1879	1939	1820	2624	924	1875	1949	2897	1592	1941	2357	2749	2728	2440	1186	1029	1898	1575	2068	1725
KLTH0C06776g	891	1071	1059	1693	825	955	1118	1647	2138	1580	1005	768	1382	580	1035	881	1054	1921	1552	1783	688	528	663	625	1211	995	871	1419	1426	1090	882	650	728	597	1297	1470	1562	1166	1222	1482	1678	1341	983	766	482	1089	837	1408	1076
KLTH0C06798g	65333	10719	14918	21692	16507	18846	23934	24708	37263	26447	47635	37438	77764	36597	5747	5564	6642	19061	16605	16563	15152	12316	47734	13247	34706	31245	24568	23641	23865	23235	12658	20060	19882	16148	24823	47071	35679	19514	23477	35705	18714	17174	17172	12423	18517	19613	15857	33021	29982
KLTH0C06820g	3818	4837	6234	7333	5521	5402	7632	2797	4112	2769	4575	3505	6370	3485	7759	7337	8438	7406	6818	5159	5955	5378	3288	6061	8039	6466	5564	7088	8011	5690	5100	5063	6661	4299	8294	6702	9940	6233	6757	7911	8853	8151	7431	5949	4248	9894	7715	9047	7986
KLTH0C06842g	391	604	1107	1351	472	521	898	512	631	458	675	493	748	455	1030	962	1054	1464	1168	958	801	782	396	724	957	715	713	1250	1385	1013	660	546	909	827	809	734	1072	1100	1005	1129	1642	1573	1298	816	606	1313	986	1480	1319
KLTH0C06864g	617	413	458	535	482	350	652	868	1330	845	711	1444	805	418	2302	2116	2553	615	694	549	476	367	915	466	690	666	539	770	907	467	394	440	572	807	493	506	866	723	728	944	1100	1103	749	469	509	765	652	646	566
KLTH0C06886g	3758	4956	6300	5882	3137	2610	3725	2734	4094	2630	4238	4203	5686	3563	4615	4344	5028	6144	5674	4538	4196	4018	3941	4148	6470	5048	4983	5679	5743	4592	6206	6108	8972	4143	5372	4182	5012	3427	3812	4366	4931	4592	3808	2486	3326	4077	3406	5964	5206
KLTH0C06908g	901	734	711	862	718	544	816	778	929	582	869	900	1227	702	501	414	472	1054	939	589	597	396	866	533	804	570	542	690	735	484	745	560	681	876	1223	845	969	1347	1269	1336	966	896	742	483	743	821	620	878	749
KLTH0C06930g	913	899	837	1118	360	289	433	794	1071	687	1007	884	1256	723	838	727	927	1437	1235	1006	887	640	896	739	1267	933	894	1128	1101	869	1203	820	986	576	707	653	584	759	666	741	1311	1200	832	690	475	965	804	928	816
KLTH0C06952g	873	1286	1311	1855	698	605	934	1013	1434	933	1072	1076	1247	648	2129	1981	2544	1713	1499	1413	1435	1224	919	1361	2164	1820	1587	2405	2578	1919	1626	1667	2291	984	920	772	1097	1285	1273	1442	2037	1712	1405	934	709	1632	1083	1868	1779
KLTH0C06974g	174	576	513	746	258	148	369	136	177	132	182	214	214	143	447	420	501	618	472	472	588	539	200	587	584	596	401	699	681	499	551	566	832	393	382	256	366	377	397	444	869	776	855	585	300	732	679	460	519
KLTH0C06996g	14	172	165	243	28	48	53	34	56	41	8	7	25	7	222	181	211	196	208	179	274	237	12	351	149	155	169	104	144	119	107	205	175	75	50	29	47	82	73	123	239	166	119	173	62	232	219	198	134
KLTH0C07018g	7734	20759	30415	49932	23962	39414	43079	52093	78700	56672	56808	17299	59693	46581	13095	12744	14880	49853	53481	59399	44901	30521	22049	44420	58729	55407	54437	34573	43728	43066	23677	29554	51094	25381	30915	30092	58275	9695	18144	41290	35005	33959	27271	29040	29163	44181	35326	68527	65822
KLTH0C07040g	1710	2200	2782	3646	2316	2278	3688	1883	2655	2057	2790	2389	3747	2218	2525	2463	2975	3188	2518	3034	3161	3390	2065	3863	2807	2658	2435	3209	3420	2566	2161	2237	3580	2068	1744	1519	2269	2353	2105	2690	4482	4366	3907	1993	1958	3026	2748	3146	2741
KLTH0C07062g	964	1123	1218	1560	1355	1113	1742	625	899	626	1258	1106	1601	1039	1786	1622	1935	1558	1306	1117	1406	1124	1073	1450	1406	1057	954	1658	1723	937	1553	1185	1804	1230	1702	1321	1700	1513	1405	1576	2169	1841	1541	1274	1150	1869	1614	1878	1577
KLTH0C07084g	2626	5491	6096	7417	2022	1843	2326	4629	6738	4898	4121	3127	5507	3095	3055	3137	3684	5698	5860	5560	7967	5488	2647	8889	5140	3963	3861	2826	2976	2845	3897	2829	4864	1889	3529	2374	3331	2575	2784	3520	5358	4745	4245	2218	1829	3461	2907	3048	2642
KLTH0C07106g	13	613	794	1061	1	3	0	26	35	26	10	3	20	15	58	76	47	633	446	650	457	248	11	393	42	22	32	11	7	15	9	16	26	0	0	2	3	7	7	12	386	318	294	61	1	67	72	19	19
KLTH0C07128g	8366	7211	8445	11996	4292	4140	5289	7914	10683	7791	10273	8155	13651	7128	4420	4546	5183	8760	7433	7034	6995	5643	7602	6451	7223	6145	5431	6753	6822	6071	5217	5242	7059	4003	5942	6368	7448	6975	6506	8306	13848	11664	10249	4422	3462	7050	6015	8391	7392
KLTH0C07150g	1905	2818	3337	5135	1393	1223	1508	3326	4308	2970	2606	1867	3348	1977	1100	922	1094	5088	4122	4119	2135	1756	1570	2262	2107	1550	1384	1440	1604	1152	1184	1184	1400	906	1831	1501	1847	1637	1695	1853	3597	3133	2551	1354	874	2017	1467	1810	1617
KLTH0C07172g	8378	17818	15766	30755	4596	3524	3987	11533	16499	10991	9529	8534	14210	8163	7755	6417	6890	23092	22823	22765	20256	14911	7315	18553	16887	13387	9618	10852	11543	6953	13356	14429	14203	4802	16906	12472	11453	10129	11804	14176	28119	19354	14988	12441	4461	19073	14417	12774	10973
KLTH0C07194g	1657	6167	6917	19936	6001	9184	12715	14032	24733	22987	11296	5071	13488	10710	13939	11705	13943	4597	4037	4244	16048	19126	6146	26183	8558	9826	13203	15386	21020	13420	3542	10187	9249	7898	3193	4863	6454	3063	4518	9779	12973	17084	20144	3556	5452	6982	7248	10365	11189
KLTH0C07216g	102	426	351	421	590	383	635	293	377	237	225	168	225	122	780	672	769	540	516	371	311	388	140	294	622	536	504	662	681	260	718	636	1044	556	750	443	596	627	569	681	992	703	556	341	516	529	428	533	589
KLTH0C07238g	1123	1372	1496	2177	1397	1253	1691	1592	2314	1623	1474	1042	1688	1017	1228	1087	1267	2059	1720	1789	1635	1315	880	1541	1879	1769	1534	1486	1461	1448	1422	1679	1986	1063	2162	2648	2831	2093	2365	2963	2217	2227	1761	1175	1047	1691	1436	1730	1693
KLTH0C07260g	4499	7002	8598	11423	5363	5027	7564	4271	6794	4771	7549	5800	8436	5404	8757	8643	10301	9113	8928	7138	8557	9425	5153	8827	7502	6934	6460	9423	11152	8201	5821	6811	9244	5738	4488	5099	7840	7167	7543	8656	14946	14747	13566	7933	5477	13121	10963	13327	12144
KLTH0C07282g	2335	1837	2130	2768	1901	1496	1593	2270	3068	2219	2188	1975	2602	1534	4799	4281	5328	3326	2582	1920	5816	3231	1626	5092	3705	2871	2686	2476	2518	2061	5830	3325	4037	1614	4412	3473	3030	3931	2809	3368	3906	3598	2875	2193	1200	3324	2630	3301	3006
KLTH0C07304g	2191	2279	2465	2708	3878	3244	4498	1875	2622	1675	2327	2381	2973	1746	3059	2900	3466	4290	3524	2726	2208	2028	2013	2120	4174	3668	2860	3623	4004	2989	3568	3022	4102	3823	6241	6458	7621	5959	6179	6749	4107	3626	2559	2104	3331	3470	2798	3659	3216
KLTH0C07326g	687	1361	1455	2056	1178	990	1634	1083	1516	993	884	896	971	562	2521	2155	2685	2655	2287	1817	1590	1503	646	1456	1555	1255	1123	1716	1947	1446	1330	1068	1380	1244	1347	1447	1789	1720	1779	1746	2107	1845	1702	1100	1024	1882	1480	2366	2065
KLTH0C07348g	700	759	704	951	790	871	1258	686	949	695	925	794	1316	656	7606	7608	9685	1128	1039	876	775	855	740	814	1108	1017	953	1253	1365	1139	945	950	1239	990	1327	1235	1417	1135	1278	1556	1250	1177	1051	647	865	1145	871	1414	1265
KLTH0C07370g	835	1143	1368	1464	2133	1844	2498	1397	1737	1334	1384	1129	1759	998	2883	2408	2787	2186	1907	1512	2931	1713	781	3368	2421	1762	1666	1217	1253	1040	2838	1680	3961	2450	5349	3951	5165	2852	2750	3602	2033	1493	1386	1233	1983	1725	1274	1688	1316
KLTH0C07414g	10450	6358	7550	8841	5994	6335	10723	6420	9690	6388	10352	10751	14266	8100	10900	10236	12224	9129	7367	6246	6169	6085	9740	6079	9355	8059	7457	11756	13076	9714	8512	9544	12959	7294	8021	10614	12087	12976	11659	12009	11565	12251	11582	8240	7051	14028	11708	12878	11956
KLTH0C07458g	578	373	471	901	478	455	777	713	1070	735	776	649	816	506	833	761	870	874	682	450	311	395	559	368	685	452	520	1142	1443	960	471	323	612	438	460	346	486	578	579	546	715	618	505	363	398	610	450	821	659
KLTH0C07480g	2541	2323	2250	2811	2360	1646	2654	2407	3312	2181	2767	2741	3726	1998	2493	2439	2976	3279	3206	2513	3010	2342	2493	2849	3991	2961	2244	4151	4498	3388	3307	2497	3686	2299	3951	2414	3469	3052	3123	3075	5073	3795	3124	2255	1793	3336	2549	4756	4163
KLTH0C07502g	2157	2892	3530	4530	2352	2347	4250	5619	8166	6416	5087	2591	8263	3919	1856	1688	1976	3836	4602	3356	5912	4228	2427	7370	2811	2225	2008	1371	1842	1244	1608	1453	2442	1500	2350	1150	2509	2227	1988	2204	3034	2691	2489	2034	1781	2838	2429	3277	3087
KLTH0C07524g	747	1288	1442	2315	1002	1071	1712	1956	2909	2292	1462	975	1586	970	986	852	993	1518	1750	1497	2521	1598	917	3223	1331	1104	1121	958	1141	853	1099	1257	2039	864	1301	910	1705	1599	1530	1815	2031	1833	1512	1015	853	1722	1361	1999	1929
KLTH0C07546g	3975	2481	3277	4195	1730	1700	3353	1758	2735	1952	3635	4935	3952	2773	2770	2426	3110	3716	3434	2749	1911	2088	3958	2249	2754	2191	1763	2423	2804	1791	2385	1987	2965	2479	1868	1994	2399	3023	2389	2193	4692	4423	4114	3661	2046	5933	4821	5328	4748
KLTH0C07590g	5150	2661	3460	4038	3729	3394	5928	1968	2846	1755	6082	7023	7702	4877	6995	5814	6304	4421	4065	2670	3750	4030	6359	3644	4865	3817	2932	6925	7955	3691	4496	3992	5845	6329	4503	3756	5301	5373	4170	4130	11201	11096	9817	5299	5303	8917	7020	8912	7780
KLTH0C07612g	421	404	422	564	386	321	605	447	650	381	444	504	548	275	338	350	386	551	520	435	377	373	466	297	365	342	266	455	537	455	404	397	557	630	594	418	560	503	534	599	889	772	704	482	543	899	634	854	638
KLTH0C07634g	989	745	744	1201	955	821	1240	1182	1684	1206	1164	1033	1438	813	1016	812	994	1107	1062	857	831	827	918	998	1141	1063	939	1060	1232	959	900	897	1051	919	1474	1439	1644	1594	1478	1886	1683	1643	1305	634	913	1062	806	1562	1319
KLTH0C07656g	4876	4192	4726	6928	4469	4951	7011	3846	5853	4541	6504	4888	7960	4679	5111	4916	6011	5021	4498	4414	3820	3309	4608	3782	6388	5558	6085	7113	7471	6139	3951	5146	5870	4371	5440	8949	10268	8241	8099	9311	8748	8028	8069	4106	4328	7093	5520	8552	8019
KLTH0C07678g	1576	1597	2065	2430	1808	1571	2139	1578	2188	1536	1671	1584	2120	1161	3619	3587	4319	1904	1807	2263	2083	1924	1241	2393	2322	1980	1901	2844	2783	2403	1726	1815	2370	1380	1675	2311	2303	2171	2182	2861	3458	3460	3272	1768	1389	2737	2038	2940	2361
KLTH0C07700g	539	1277	1844	2173	867	1097	1514	845	1157	937	643	537	778	408	2391	2487	3060	1260	1032	1080	721	864	513	821	1330	1349	1938	1312	1467	1800	869	1615	1562	530	682	1047	1117	887	769	1039	1958	2876	3019	1023	550	1544	1430	2322	2444
KLTH0C07722g	1780	1806	2099	2664	1221	1430	1771	1939	3164	2348	1805	1445	2228	1298	2651	2359	3088	1363	1195	1181	1126	1244	1344	1354	2097	2245	2585	1774	2108	2524	1081	2367	2477	909	1152	2145	1845	949	1036	1524	2638	3852	3841	1489	845	2270	1906	2949	2999
KLTH0C07744g	160	104	145	208	93	141	192	114	212	161	80	82	123	77	150	128	133	90	109	89	178	145	114	129	67	61	57	43	87	54	49	67	87	63	117	139	268	115	152	162	124	107	117	68	52	112	121	79	65
KLTH0C07766g	373	606	1057	1393	672	710	1075	546	788	580	377	305	473	324	956	791	933	822	1004	789	880	680	358	802	836	615	765	766	868	695	794	821	1012	776	1109	1209	1439	1197	1096	1310	1500	1516	1379	766	660	1322	992	884	681
KLTH0C07788g	4934	3778	4251	5435	1965	2406	2102	6179	9391	6723	5741	3533	8439	4520	4002	3353	3654	4574	4268	5044	3884	2546	3464	3537	5184	4626	4495	3895	4128	3994	3527	5194	5230	1792	3852	6704	4643	3806	4448	5982	8252	6570	5356	3139	1755	4817	3489	5751	4977
KLTH0C07810g	3869	7319	6507	8548	9594	6546	6875	5008	7095	3609	6177	7089	7022	4015	12024	11429	12352	11032	9754	7796	10632	6753	4595	9943	12732	9225	6573	9085	8451	3717	12546	7564	14146	7319	19971	11874	12545	7256	6055	8372	20980	14642	9261	5383	4400	8576	5573	16864	13621
KLTH0C07832g	3964	1701	1705	2691	1715	1513	1904	4688	6617	4308	4553	2971	7009	3929	3130	2705	3394	1877	1553	1068	3675	3106	3179	2967	3526	2892	2441	3001	3361	2286	2522	2390	3125	951	6219	5015	5543	3695	3998	4538	3595	3338	2403	2391	2458	3940	3009	5087	4161
KLTH0C07854g	14043	5139	8125	13316	17738	18986	26861	7528	11456	8271	5434	5612	8966	4076	2737	2597	3227	11237	9525	7782	21290	18034	10715	20047	8998	8175	7456	4879	5654	5541	3209	3554	4677	13023	19851	23189	25647	14351	18721	25681	6267	6302	5690	7933	17036	12224	9408	4030	3475
KLTH0C07876g	6946	2016	2717	4107	2286	2555	2373	7277	10429	7137	3115	1379	5751	2411	1325	1430	1487	2427	1930	2460	5007	3168	2697	4930	5406	5055	5582	2071	2228	3686	1409	2531	2454	715	3641	7229	4872	1956	3881	6871	1381	1396	1203	1030	1890	1319	993	589	532
KLTH0C07898g	4673	2724	3484	4250	3600	2944	4515	4115	5731	3854	6178	6844	7514	4670	10760	10385	12268	4718	4443	2979	5240	4625	5187	5580	4737	3784	3141	4043	4637	2996	4414	3051	4813	4888	5721	4097	5097	5530	4824	5505	7140	6214	5163	3612	3546	5666	4764	6611	5691
KLTH0C07942g	1531	555	538	666	586	443	897	633	829	743	1931	1698	2477	1405	1005	789	1048	732	725	638	598	623	1596	659	657	549	431	662	669	465	743	484	724	1191	956	580	888	1055	968	825	1644	1310	1238	574	802	802	715	971	830
KLTH0C07964g	779	502	433	593	467	317	445	614	867	671	1047	639	1145	768	1080	917	1115	750	632	509	625	478	584	501	1032	728	653	753	684	500	765	541	751	603	949	739	767	683	629	851	1071	828	663	460	398	560	460	757	618
KLTH0C07986g	334	263	266	291	453	298	449	209	314	183	398	386	386	253	756	688	756	356	256	204	304	370	302	301	424	288	229	333	454	210	329	227	385	452	580	562	538	481	552	705	816	644	476	333	255	512	372	448	417
KLTH0C08008g	331	238	273	454	384	302	410	406	627	393	554	478	586	385	465	512	562	532	535	369	506	352	439	415	448	416	310	539	607	312	540	341	632	393	365	384	486	545	502	566	869	698	686	389	269	588	464	531	461
KLTH0C08030g	1011	1031	2227	2739	1481	1499	1780	1444	2329	1632	1487	1277	1674	1073	1079	815	1020	6181	7355	10409	1143	812	1304	1072	3329	2486	1896	2864	3821	2441	4595	3705	3443	2127	1710	2126	1573	1541	1618	1756	1647	1286	1084	1276	900	2187	1540	2422	2077
KLTH0C08052g	2352	5511	6040	6697	7524	6874	4460	4701	6638	3876	3876	2542	4243	2337	4524	3611	3676	14431	14144	15984	11142	6662	2278	8480	14679	10736	7222	8503	8913	6098	9494	6722	8314	3552	16145	12137	12028	6216	7347	11791	12691	9299	4977	5582	3290	8598	5432	13616	10322
KLTH0C08074g	3752	1340	1514	1792	1282	1113	1822	3183	4429	3385	3592	2765	5384	2786	1667	2017	2331	2217	2016	2050	1801	1536	2719	1789	2863	2340	1896	2384	2540	1786	1476	1368	1705	1510	2169	1590	2269	2594	2481	2348	3003	2404	2095	1724	1250	2691	2173	2901	2381
KLTH0C08096g	1262	1275	1362	1791	1182	1004	1590	1374	1704	1154	1398	1447	1664	1060	1758	1769	2127	1980	1630	1405	1494	1582	1260	1335	1901	1479	1466	2155	2392	1550	1496	1615	2053	1240	1477	1369	1668	1695	1825	2105	1713	1850	1598	1283	1173	2027	1769	2088	1905
KLTH0C08118g	1908	2131	2015	2965	2178	1986	2784	2238	3083	2012	3033	2904	3463	2195	3773	3747	4454	2581	2259	2072	2764	2640	2147	3173	2290	1777	1936	2478	2523	1877	1645	1775	2661	1742	2516	2424	3267	2811	2723	3547	3972	3528	3012	2332	1607	3922	3317	3693	3168
KLTH0C08140g	411	341	271	501	132	81	140	387	496	363	803	445	1053	604	986	673	899	304	281	307	270	265	451	380	300	257	192	312	332	209	111	242	320	101	164	162	139	195	191	259	978	845	751	306	89	588	495	619	555
KLTH0C08162g	9395	3665	4591	5836	8990	7635	11984	6534	9110	6319	11041	10756	14679	8096	6066	6212	7223	7592	6480	5137	5942	5177	9475	5734	7993	6394	5481	7471	7861	5933	6690	6037	8159	9996	16173	13350	17350	14823	12668	15129	13295	10429	10023	5996	8139	10512	8187	9908	8785
KLTH0C08184g	1812	2419	2582	3574	1264	1161	1716	1842	2379	1847	1996	1725	2713	1517	1568	1612	1758	2766	2524	2305	2553	2039	1412	2367	3377	2721	2499	2874	2910	2410	2164	2388	2525	1467	2366	2885	2872	2762	2939	3628	3596	3579	3283	2077	1592	3335	2630	3188	2766
KLTH0C08206g	107	188	214	277	164	72	130	105	101	91	86	201	160	61	257	203	316	342	276	234	179	247	125	153	124	84	97	229	266	145	153	124	242	236	139	176	246	186	210	204	442	352	304	271	192	311	258	356	306
KLTH0C08250g	25	99	116	164	44	53	86	27	40	33	40	29	65	57	24	31	33	293	303	234	111	166	36	187	13	24	16	25	23	25	21	22	45	55	107	66	181	108	85	113	34	56	49	215	60	298	262	47	46
KLTH0C08272g	2916	2781	3558	4272	2314	2093	3577	1637	2613	1808	4524	4316	4936	3342	4332	3819	4750	3040	2757	1889	3505	4241	3968	3760	4401	3617	3165	5934	6709	3671	3888	3967	6647	4217	3153	2430	3949	3307	2864	3444	5132	5588	4750	4060	3352	6366	5056	6518	5959
KLTH0C08294g	450	1030	1180	1463	775	597	1264	445	636	397	599	697	746	437	1058	866	1264	1034	930	658	1527	1887	564	1701	675	555	542	756	822	444	263	498	578	1112	559	771	1122	1157	920	1176	1589	1717	1458	1276	889	2190	1872	1806	1464
KLTH0C08316g	233	283	380	507	287	175	304	224	294	205	314	362	290	216	555	535	597	492	524	360	281	260	326	273	289	260	205	397	498	226	296	196	352	330	239	184	306	510	311	356	557	375	395	399	279	674	477	454	492
KLTH0C08338g	1336	912	1089	1101	1018	746	976	851	1382	789	1513	1865	1897	1090	1275	1093	1330	1621	1395	858	980	869	1556	842	1400	1038	838	1399	1422	867	1280	816	1312	1373	1512	1336	1531	1254	1305	1494	1968	1582	1237	1137	1016	1715	1331	1386	1210
KLTH0C08360g	307	346	383	369	327	267	420	204	213	155	397	398	462	325	637	511	631	595	512	399	373	419	396	367	603	456	415	658	709	391	544	448	703	718	480	361	527	775	715	713	639	619	459	355	503	674	540	684	602
KLTH0C08382g	1230	746	704	699	680	561	906	833	1236	666	1292	1507	1843	1081	998	1080	1245	1065	975	737	952	752	1247	908	1067	769	667	1154	1368	823	1188	980	1479	1064	1391	1032	1158	1280	1216	1410	1735	1425	1238	734	905	1164	1061	1274	1079
KLTH0C08404g	651	646	791	743	662	493	864	538	714	446	802	779	1078	640	789	732	934	1022	819	713	827	691	690	729	956	722	573	926	935	618	862	718	964	1028	1070	671	958	1272	1148	1147	1634	1345	1203	687	748	1111	970	1355	1149
KLTH0C08426g	782	901	1093	1070	922	663	1096	846	1127	666	997	1041	1028	761	1248	1076	1477	1576	1359	1012	980	934	822	982	1355	1063	882	1236	1267	836	1058	854	1190	958	1145	908	1289	1362	1525	1475	2063	1805	1456	810	856	1249	972	1755	1449
KLTH0C08448g	291	272	243	352	428	336	565	392	577	407	473	448	483	310	673	606	775	462	430	374	425	379	371	364	480	324	345	555	533	276	427	345	526	515	434	506	641	630	698	882	545	446	349	313	404	504	428	515	471
KLTH0C08470g	1745	1449	1553	1983	1447	1203	1769	2229	3068	2258	2504	2162	2852	1688	1726	1662	1894	2006	1895	1759	1822	1465	1729	1683	2587	1973	1698	2024	2164	1585	1549	1665	1842	1188	2257	2612	2585	2160	2223	2820	2957	2519	2362	1339	1054	2296	1531	2696	2250
KLTH0C08492g	11087	6224	7261	8808	7507	6726	11534	5752	8477	6235	11107	10766	14863	8472	9036	8024	9542	7908	7482	5899	6036	7081	10563	5312	11308	9753	7689	13490	15041	9329	7352	8427	10310	10582	7166	7624	9960	10124	9211	9823	18186	16718	16668	9024	8623	14673	12047	15650	13753
KLTH0C08514g	3398	2787	3684	3942	1692	1580	2469	2318	3752	2706	3084	2868	4787	2557	2432	2276	2840	3059	2645	2329	2784	3000	2989	2939	2352	1979	1700	2022	2230	1556	1827	1994	2429	1966	2689	2404	3220	2697	2606	3156	1843	2021	1746	3057	2016	5051	4005	1796	1674
KLTH0C08536g	634	564	566	788	598	542	655	501	643	383	756	745	842	510	793	814	874	1101	899	658	642	622	610	565	917	777	593	1116	1200	548	990	597	860	800	893	742	940	857	863	974	1401	1265	762	597	633	909	728	1104	934
KLTH0C08558g	664	503	492	599	492	435	684	489	609	361	830	920	997	628	1182	907	1109	758	811	524	642	632	819	615	852	627	502	762	862	555	790	599	951	687	742	618	802	866	819	745	1144	935	820	357	586	656	550	986	811
KLTH0C08580g	613	445	490	447	375	319	434	261	401	170	611	918	800	405	528	556	563	767	723	541	425	351	754	364	890	649	532	793	768	559	674	456	738	454	473	441	518	453	517	730	668	518	424	353	294	523	376	502	463
KLTH0C08602g	974	509	623	799	478	342	773	778	1038	677	1172	1248	1405	886	1756	1497	1879	867	656	375	785	1063	1137	684	994	921	790	1923	2057	1116	592	795	1022	1336	268	162	420	1609	900	897	3401	3661	3403	1793	1381	3030	2247	1562	1450
KLTH0C08624g	626	1377	1361	2115	1146	913	1444	817	1168	746	929	1080	1067	625	2566	2324	2772	1512	1472	1107	1865	1874	740	1991	2093	1763	1662	2167	2453	1617	1829	1755	2254	1153	1143	910	1438	1369	1260	1407	3098	2859	2547	1406	1162	2260	1890	2910	2541
KLTH0C08646g	618	1042	927	1202	761	632	1066	601	931	597	639	727	901	498	1720	1628	1926	1424	1355	886	1104	1329	645	1137	1323	1027	872	1139	1111	807	1052	977	1341	1040	1090	855	1319	1125	1286	1361	1790	1641	1481	937	858	1412	1078	1534	1375
KLTH0C08668g	1115	1327	1545	1540	615	489	655	871	1260	782	1007	962	1328	746	1149	1075	1226	1068	1050	928	1561	1497	934	1776	1223	1081	1051	1248	1260	986	634	909	1053	636	790	814	856	791	1036	1179	1235	1476	1328	771	753	1295	999	1062	950
KLTH0C08690g	2788	3504	3407	4178	2308	1920	3030	2677	3877	2570	3430	2761	4636	2442	4398	3863	4853	4598	3809	3345	4709	3836	2595	4564	4502	3581	3441	3928	3986	3454	2685	3183	3934	2520	4347	5013	4929	4277	4408	5273	6401	5612	5422	2960	2305	4743	3702	4564	4216
KLTH0C08712g	308	397	452	601	410	284	529	248	439	292	298	467	364	248	684	587	856	754	609	447	524	495	351	537	591	540	482	590	691	455	469	411	601	390	423	410	655	543	706	675	559	488	408	420	357	676	558	571	533
KLTH0C08734g	2679	2283	2908	3702	2250	1637	2562	2381	2825	1886	3731	3553	4269	2613	5586	5070	6329	4207	3681	2557	3175	3065	2901	3058	3910	3028	2593	4428	4840	3229	2709	2430	3865	2413	3376	2175	2950	3063	3025	2939	5625	4991	4169	2120	1844	3480	2622	5397	4491
KLTH0C08756g	1138	778	616	1070	960	663	1021	1279	1785	1102	1230	1274	1531	901	1268	1187	1373	1327	1346	1106	1290	975	1131	983	1589	1157	1010	1326	1393	1011	1072	811	1195	804	1558	1410	1465	1503	1636	1708	1709	1472	1179	833	949	1382	1104	1409	1460
KLTH0C08778g	189	117	195	249	154	133	214	301	352	251	232	317	336	177	342	302	336	211	208	170	135	161	271	200	272	190	192	344	306	255	236	134	230	248	245	175	278	324	297	338	275	203	193	119	229	188	158	314	374
KLTH0C08800g	2263	2636	2715	3727	1884	1473	2339	2226	2962	2009	2487	2257	2686	1555	3729	3184	4270	3314	2588	2405	2540	2232	2139	2647	4417	3644	3300	3930	3891	3794	2740	3014	3629	1748	2750	2933	3567	3121	3685	3741	4476	4015	3820	2067	1709	3034	2355	4756	3945
KLTH0C08822g	1926	2687	2798	5117	2488	2201	3512	1631	2280	1519	3409	2731	3833	2364	2880	2585	3158	5509	5139	4195	6399	5020	2760	6206	5607	4425	3888	3895	4365	3512	3818	3551	5321	2644	2694	1792	3272	2388	2467	2734	3754	3313	2828	3590	1886	5611	4562	4716	4382
KLTH0C08844g	362	350	330	434	391	229	380	352	555	298	323	436	401	190	503	383	515	649	698	461	654	400	328	573	639	506	436	388	448	314	485	375	454	436	963	432	677	765	746	468	848	587	496	307	294	521	375	675	600
KLTH0C08866g	1376	1263	1310	1633	1282	701	1098	1227	1533	972	1262	1483	1700	830	1497	1431	1694	2577	2357	1611	1718	1347	1095	1497	2485	1665	1497	1687	1610	1188	1812	1290	1893	1098	3131	1957	2144	1917	2187	1911	3260	2052	1850	1426	732	2263	1795	2207	1726
KLTH0C08888g	602	749	905	1079	951	751	1227	1009	1360	808	727	644	786	441	1152	1177	1302	1529	1495	1071	854	881	515	757	1597	1012	888	1555	1570	1200	940	674	939	726	1387	1212	1517	1303	1380	1361	1310	1109	748	527	657	949	709	1193	1146
KLTH0C08910g	1918	1771	1900	2249	1945	1561	1991	2033	2621	1632	1954	2264	2478	1337	2791	2293	2818	3184	2862	2207	2074	1942	1990	1938	3606	2559	1943	3055	3317	2419	2519	1840	2518	2118	3879	2836	3723	2691	2807	3353	3348	2766	1912	1838	1576	2908	2071	3134	2644
KLTH0C08932g	1308	1355	1421	1686	1624	1314	1846	1148	1541	995	1235	1081	1693	869	2050	1938	2271	1477	1397	1129	1414	945	1071	1092	2204	1574	1433	1809	2016	1555	1949	1499	2010	1443	2231	2225	2472	1981	2196	2988	2298	2038	1595	1200	1352	1901	1609	2393	2163
KLTH0C08954g	36	88	111	119	57	83	100	113	162	103	64	32	58	48	149	114	169	76	78	108	56	44	53	89	31	33	37	19	43	14	17	24	23	110	149	187	152	132	143	259	144	139	99	52	103	95	83	88	65
KLTH0C08976g	2026	1347	1419	1863	2039	1585	2507	1649	2313	1513	2220	2010	2749	1560	6063	5625	6650	2253	2188	1330	2627	2803	1902	2556	2751	2059	1810	2722	3291	2038	1813	1930	2586	2716	2779	2033	2913	3504	3221	3290	3711	3393	2780	1863	1985	2775	2198	3655	3068
KLTH0C08998g	511	350	370	661	521	463	839	1012	1588	1225	854	478	1040	592	821	676	803	389	389	259	506	492	463	469	953	911	735	800	915	698	786	948	1243	885	968	769	1212	1371	1439	1836	1092	928	885	430	1060	945	673	1312	996
KLTH0C09020g	3304	4755	5026	7524	2832	2836	5439	1726	2480	1774	4157	5142	5430	3227	6490	5720	6812	4993	4493	3613	4210	4618	4307	4646	6351	5506	5147	6497	7287	4961	4880	5707	7597	5528	3251	2961	3697	4445	4230	4622	14533	13208	12590	6121	3982	10063	8011	9543	8103
KLTH0C09042g	4933	4273	4317	7403	3379	3232	6468	4753	7433	5495	13465	11299	16648	11472	10163	8103	9958	2798	2774	2128	4812	6096	10616	6269	5790	5449	5861	9992	11663	7365	3968	6421	9845	6190	3217	1822	4871	3322	3805	6005	17815	15732	14598	3834	5714	6046	4862	12752	12211
KLTH0C09086g	438	395	274	397	167	179	285	193	305	195	430	562	483	309	450	440	462	459	405	239	306	281	484	238	510	372	377	517	524	327	731	614	913	443	398	274	328	385	355	408	1187	997	860	444	292	729	560	681	646
KLTH0C09130g	558	214	311	333	351	241	423	386	560	333	595	694	653	420	783	874	1048	572	504	308	373	408	625	293	501	384	296	606	683	409	1042	603	821	537	496	322	453	582	543	508	997	823	593	621	397	993	739	994	758
KLTH0C09152g	1403	980	1025	1294	820	771	881	1170	1599	1037	1647	1684	1915	1031	1633	1661	1865	2201	2001	1587	1501	1247	1362	1308	1761	1312	1021	1621	1582	935	1541	1302	1651	1276	1919	2102	2583	1855	1771	2275	3101	2611	1898	1099	1032	1900	1307	1947	1673
KLTH0C09196g	621	649	870	1019	643	526	640	658	862	599	821	716	1052	643	3659	3239	3657	1276	1291	974	1340	1328	598	1050	1412	1351	1015	1390	1430	915	1207	1197	1661	729	789	798	921	813	661	890	1532	1712	1210	1349	704	2019	1726	1256	1223
KLTH0C09240g	1879	1177	1412	2165	1592	1353	2079	1632	2091	1484	1946	1860	2572	1433	2294	2144	2558	2930	2429	1515	1885	1742	1475	1963	3396	2516	2059	3287	3740	2941	3537	2758	3784	1456	3097	1926	2618	2889	2377	2272	4118	3472	2970	1766	1534	2780	2123	3571	3041
KLTH0C09262g	436	490	328	611	403	288	398	290	454	308	370	411	434	244	935	604	790	545	469	445	922	674	366	891	786	570	517	462	395	197	439	471	535	332	557	593	636	318	290	527	1183	843	629	541	218	815	580	775	618
KLTH0C09284g	1115	3195	1941	3149	2002	1975	3071	2003	2817	2482	1519	1869	1810	1279	6701	4189	5154	1648	1315	1495	3247	2197	1459	4166	3325	2965	3399	3334	2654	1755	1999	2117	3306	1174	3709	6089	4417	1195	1178	1913	4291	3514	2908	2084	822	3096	2847	6163	5972
KLTH0C09306g	2913	3818	4177	6969	3766	3508	5759	4791	7443	5661	6552	6748	7300	5515	6100	4562	6232	4886	4901	4205	2920	3532	5418	3464	5257	4409	4286	8551	9195	6511	3510	3933	6285	4792	3676	2930	5521	3959	3754	5658	9923	9053	7735	2529	3415	4002	3549	9284	8378
KLTH0C09328g	111	204	197	330	712	703	1218	217	405	262	245	215	270	233	775	436	555	163	163	142	149	147	268	157	220	228	255	296	299	192	143	324	499	980	550	557	925	756	746	1047	530	496	541	145	1002	273	171	1459	1218
KLTH0C09350g	714	829	978	1276	549	504	670	823	1206	814	882	868	1005	570	1060	997	1155	1528	1426	1150	1381	1129	782	1126	1457	1102	878	1280	1405	978	951	1071	1394	773	987	1069	1331	899	982	1380	1970	1726	1466	997	569	1649	1250	1441	1504
KLTH0C09372g	6459	12948	15212	26361	10531	9946	20218	3722	5297	3931	6295	9091	8492	4523	11790	11212	13958	27002	21890	20386	10386	9113	6960	11234	19567	16586	17269	24951	24097	14429	9093	8265	10593	11030	11943	10519	12274	20809	16606	21233	28654	23139	20997	10469	11316	17124	14182	11096	10367
KLTH0C09394g	1239	1450	1243	1459	1804	1005	1165	1167	1484	653	1262	1536	1607	730	2179	2166	2157	2952	2658	2011	2079	1500	1330	1325	3343	2284	1214	2015	1982	1032	2956	1309	2527	1644	4090	2054	2687	1640	1999	2306	4056	2545	1502	1780	934	2405	1821	3366	2606
KLTH0C09416g	572	506	610	758	604	482	782	537	721	458	672	737	753	434	2568	2112	2629	1217	994	731	1347	1261	701	1557	1020	849	783	1361	1629	909	923	569	997	836	567	413	776	1068	973	1001	1931	1449	1301	807	610	1344	1054	1518	1258
KLTH0C09438g	559	969	993	1288	1116	928	1066	561	804	418	689	730	795	511	1355	1115	1278	1821	1694	1382	1120	925	682	977	1633	1130	874	1486	1473	971	1384	930	1485	1469	2407	1919	2107	1494	1758	2004	2326	2093	1418	1092	1023	1462	1103	1462	1285
KLTH0C09460g	516	716	1001	1501	403	414	578	518	781	586	1240	1156	1181	846	795	778	888	972	849	787	491	558	927	586	1221	1062	953	1921	2439	1430	963	1169	1755	576	560	438	715	481	515	768	2738	2335	2006	618	440	982	765	840	647
KLTH0C09482g	1054	1095	1150	1747	1280	1144	1856	1063	1690	1017	1404	1758	1656	1012	1067	976	1104	2088	1699	1625	890	807	1463	871	1509	1216	1146	1614	1790	986	1421	1087	1558	2159	1539	911	1473	1578	1503	1500	2095	1870	1455	967	1526	1412	1156	1483	1348
KLTH0C09504g	9309	14276	14890	24033	13351	12612	22740	12784	20383	16473	32025	31903	38238	24925	6397	6953	8250	13351	13458	12655	11600	11732	25649	14630	24912	22348	23833	41985	51324	28006	15207	16659	27774	25315	16194	5994	21824	17745	15139	21880	60969	50318	44685	13671	18530	20722	18613	43783	38751
KLTH0C09526g	17	162	202	550	37	23	36	51	71	77	73	36	81	44	69	40	85	203	172	194	91	99	31	97	152	171	126	370	433	265	49	116	167	55	30	29	26	75	54	57	785	565	514	93	26	136	116	282	270
KLTH0C09548g	2565	2821	3233	5261	1675	1355	2091	2483	3792	2804	3838	3103	4694	2762	1830	1869	2333	3323	2999	2830	2270	2624	2769	2567	3141	2895	2556	4634	5143	3745	1855	1976	2868	1574	2334	2036	2946	3215	2935	2764	10376	8067	7978	2350	1497	3722	3027	4624	4148
KLTH0C09570g	1730	1172	1436	1882	1375	982	1654	1874	2803	1921	2790	2429	2899	1720	3141	3013	3480	2876	2877	1878	2046	2206	1950	2061	3042	2414	2155	3901	4038	2703	3008	2254	3479	1578	2021	1008	1823	2572	2280	2171	3755	3122	2612	1806	1372	2935	2368	3085	2552
KLTH0C09614g	522	425	548	719	487	468	579	942	1279	1068	648	570	929	508	1739	1415	1788	552	633	581	892	617	480	1014	776	655	670	548	574	437	680	711	929	542	1038	874	1172	811	1014	1320	1025	1020	812	523	551	882	707	972	867
KLTH0C09636g	492	513	630	854	596	482	736	1048	1319	1055	722	613	809	434	3749	3056	3880	990	820	915	956	935	552	1068	1169	997	828	726	871	580	831	772	1062	831	1315	887	1270	1278	1443	1523	1449	1400	1049	745	801	1203	1002	1395	1305
KLTH0C09702g	6	980	1387	1698	152	143	236	2	0	0	3	4	8	3	7	12	17	1087	973	748	933	919	3	774	27	13	17	18	10	14	3	29	14	274	178	163	223	217	213	299	1353	1199	1157	1172	188	1921	1528	1343	1264
KLTH0C09724g	81	347	486	548	1	2	0	586	822	708	267	1075	231	222	219	176	285	538	609	412	783	751	364	854	407	378	225	403	434	204	223	163	349	0	5	3	5	0	1	0	801	765	749	657	0	1160	888	881	776
KLTH0C09746g	1326	1113	1506	1626	1386	1182	1812	2783	3937	2934	4446	4185	4164	3441	1990	1832	2110	2645	2364	1570	2139	2003	2603	2438	2565	2107	1729	2001	2466	1417	1808	1704	2555	1865	1642	1685	2142	2249	1976	2455	2505	2204	1901	1215	1532	1969	1627	2148	1970
KLTH0C09768g	1469	709	961	1083	1429	1062	1611	1132	1634	1037	2099	2314	2494	1541	2163	2098	2590	1851	1442	1073	1515	1495	1816	1391	1941	1555	1261	1759	2060	1156	1726	1243	2086	1736	2222	1498	2063	1814	1603	1776	2791	2309	1922	1498	1141	2299	1862	2134	2024
KLTH0C09790g	886	531	659	684	584	505	960	608	988	674	1139	1087	1455	873	1207	1146	1451	857	762	559	648	739	1074	656	1059	802	705	997	1078	631	848	759	1092	1001	821	604	865	1021	903	970	1171	1201	1159	680	769	940	758	1312	1012
KLTH0C09812g	1094	1123	1020	1453	1152	885	1798	1073	1421	968	1666	1599	1847	1229	1655	1688	2077	1453	1382	943	1547	1546	1507	1532	1464	1109	1145	1688	1838	1156	1227	1285	1881	1907	1295	1280	1656	1811	1665	1913	2941	2689	2372	1050	1343	1845	1449	2099	1804
KLTH0C09834g	1659	1928	2009	2357	1205	1121	1732	1464	2294	1610	1874	1914	2368	1600	2356	2216	2624	2598	2350	1903	1950	2005	1729	1995	2550	1836	1652	2369	2530	2038	1898	1936	2243	1776	1890	1576	2055	2113	2370	2270	3860	3622	3470	1380	1339	2084	1669	3511	3153
KLTH0C09856g	2100	1675	1889	2496	1833	1559	2140	2591	3834	2478	2094	2366	2661	1518	3144	3169	3496	2412	2220	1689	2445	2679	2069	2537	2710	2182	1926	3098	3089	2464	2099	1794	2659	2151	2340	1887	2757	2221	2334	2795	4082	3776	3373	2111	1745	3507	2575	3887	3328
KLTH0C09878g	481	403	568	586	481	417	642	645	755	504	654	706	687	403	899	963	956	638	446	429	549	489	521	451	519	405	366	660	702	558	496	417	455	626	723	612	733	759	855	648	783	715	581	349	406	589	436	951	746
KLTH0C09900g	586	489	507	471	695	413	749	534	794	442	890	1011	966	647	1565	1470	1762	721	766	433	627	710	709	638	671	516	430	841	965	404	595	451	780	1036	759	620	826	860	846	1008	1644	1437	1139	718	648	1172	898	1032	910
KLTH0C09922g	779	357	372	359	418	284	377	681	746	503	833	968	1039	577	893	900	986	771	642	387	611	618	874	468	810	713	474	705	713	390	744	490	721	586	653	528	685	481	573	704	1261	853	605	499	398	943	656	1134	792
KLTH0C09944g	1019	665	586	696	834	655	828	945	1335	840	1044	1202	1292	716	1480	1287	1550	876	1012	842	1048	764	1028	936	1282	982	797	1121	1019	878	1115	890	1282	982	1417	1316	1559	1228	1368	1692	1585	1458	1108	652	749	1138	816	1196	1163
KLTH0C09966g	420	345	468	585	443	354	460	414	513	325	562	475	726	436	577	510	590	486	516	413	561	519	468	603	609	489	452	552	615	488	361	505	642	349	532	555	642	479	578	809	976	927	731	475	458	707	530	969	788
KLTH0C09988g	1179	674	1143	1605	1010	840	1559	992	1458	940	1772	1954	2101	1431	4704	4562	5522	1365	1000	767	1313	1525	1412	1490	1874	1574	1447	2147	2461	1223	1277	1591	1978	1917	1396	950	1325	2248	1785	1717	2825	2436	2048	1511	1292	2586	1898	3126	2657
KLTH0C10010g	11223	18567	21295	30940	5322	6444	13057	5160	7325	5518	6675	9877	9913	4984	3075	2726	3439	18521	13257	20730	4423	4308	6851	5026	5984	4785	4309	7275	7476	6122	4482	5325	6597	5921	7435	20438	9756	11443	7390	7133	5494	4933	4793	20650	4476	33175	28302	17481	14760
KLTH0C10032g	2101	3812	4444	6462	3830	4010	5381	2423	3259	2401	2167	2188	2823	1503	5775	5803	7240	5004	4347	4347	3321	2894	1704	3462	3716	2998	2852	2935	3179	2872	2471	2845	3365	3279	4306	6232	6004	5273	5607	7105	4858	4358	3941	3272	3193	5607	4687	5280	4572
KLTH0C10054g	1250	1704	2263	2777	2253	2081	2837	1033	1438	942	1096	941	1447	775	1944	1688	1912	2223	2176	1743	2855	2729	960	2884	2423	2155	1954	2387	2824	1858	1791	2304	2893	1971	2609	2324	2841	2376	2634	2880	4122	3833	3001	1712	1689	2565	2044	2040	1940
KLTH0C10076g	878	891	877	1199	685	555	875	563	737	479	684	722	851	463	706	583	788	1022	1089	919	953	973	774	976	754	571	503	685	771	523	616	461	764	863	830	596	777	863	736	997	1327	1184	1164	747	619	1274	882	1096	1054
KLTH0C10098g	1330	1321	1304	2118	1634	1705	2126	1111	1628	976	1438	1174	1779	1026	1920	1781	1930	2343	2157	1868	2401	2003	1142	2294	4592	3899	3583	3407	3689	3230	2860	3301	3623	1471	2592	2794	3144	3071	3277	3528	3400	3426	3086	2167	1536	3481	2691	2986	2853
KLTH0C10120g	76	590	803	1205	406	405	420	159	175	134	137	44	171	84	897	727	869	1022	889	889	999	810	74	828	1320	1346	1377	667	798	734	1056	1261	1652	88	188	180	269	210	218	343	878	901	791	576	187	967	671	495	378
KLTH0C10142g	313	65	65	72	263	209	295	182	232	168	153	80	340	109	858	891	968	207	195	155	42	49	117	47	268	256	230	285	301	168	376	358	397	71	111	267	166	285	217	213	146	174	167	43	82	54	29	83	134
KLTH0C10164g	376	145	207	183	560	508	608	289	393	252	339	282	386	245	928	905	1131	554	504	313	376	248	220	315	495	375	382	383	403	243	393	273	390	641	1208	661	993	3969	2474	1776	599	658	568	313	735	438	314	403	313
KLTH0C10186g	918	1056	1461	1661	1209	972	1688	715	1070	660	1044	1158	1186	743	2538	2396	3174	1852	1676	1074	1844	1746	1040	1598	2353	1856	1355	2064	2423	1660	1741	1566	2072	1475	1574	1173	1618	1424	1537	1493	1890	1842	1497	1265	1179	2244	1913	2704	2236
KLTH0C10208g	1615	1898	1919	2741	2382	2261	3708	1363	2003	1366	2341	2261	2619	1749	4166	4038	5075	2367	2447	1582	2368	2739	2124	2425	3045	2726	2176	3540	4013	2372	2852	2473	3476	3641	3280	2457	3965	3024	2806	3221	4167	4023	3609	2201	2916	3515	3097	3373	2912
KLTH0C10230g	1893	2169	2578	3536	2836	2288	3704	1810	2718	1692	2634	2851	2897	1701	7461	6687	8542	3399	3135	2179	2785	3206	2150	2695	3774	2919	2638	4489	5294	3397	2981	2837	3788	3235	3429	2971	4174	3367	3624	4027	4781	4770	4092	2437	2655	3848	2979	4505	3946
KLTH0C10252g	378	464	508	700	325	262	382	263	344	298	324	384	493	298	909	863	1010	690	637	564	548	628	383	608	1071	740	671	687	903	630	604	686	970	325	348	314	417	388	414	492	731	774	738	239	373	485	347	921	832
KLTH0C10274g	288	642	578	770	346	223	346	235	345	198	369	359	318	192	1063	948	1215	770	626	651	638	534	276	483	917	813	651	625	668	413	741	617	1038	361	764	606	813	459	599	784	922	826	527	519	314	708	581	938	797
KLTH0C10296g	3864	5340	6179	8132	6861	5131	5837	3838	5462	3128	5772	5884	6633	4018	9806	8699	10672	9930	7830	6035	8641	6380	4529	8798	8834	6540	5503	6189	7015	4262	7637	5659	9880	6843	13578	8825	10365	7037	5771	8199	12428	8642	6569	4408	4687	7439	5490	12584	10095
KLTH0C10318g	134	330	461	554	298	256	320	236	281	160	197	140	235	100	810	674	673	710	808	587	439	332	113	694	363	409	317	255	326	387	311	414	588	244	413	400	472	371	419	614	398	371	268	216	244	521	411	395	348
KLTH0C10340g	2192	2699	3542	3318	3085	2571	4003	2297	3148	2060	3205	2981	3791	2287	6260	5749	6867	4509	4473	3590	6072	4673	2502	7923	3813	2936	2678	3994	4196	3052	3361	2940	4285	3997	4493	3518	4096	4384	4259	4817	5150	4587	3647	2338	3346	3617	2800	5232	4214
KLTH0C10362g	1710	885	895	1260	1636	1316	2143	778	1172	840	2761	1952	3158	2024	2673	2213	2847	1389	1309	935	1500	1508	1955	1404	2196	1526	1256	2312	2524	1249	2046	1822	2936	2212	2453	1473	2233	1361	1169	1267	2493	2171	1547	1618	1391	2542	2062	2554	2150
KLTH0C10384g	1188	905	1097	962	1216	912	1560	843	1188	746	1448	1542	1718	1019	1674	1437	1915	1262	1037	680	1036	1016	1372	899	1245	1038	837	1583	1626	1075	1134	821	1462	1802	1480	1318	1641	1583	1543	1870	1960	1793	1614	1046	1556	1636	1377	1618	1469
KLTH0C10406g	3094	2673	3194	4052	2213	1915	2742	2335	3443	2246	2923	2889	3461	2023	3047	2810	3488	4483	3547	2623	3130	2565	2687	2644	4370	3286	2863	3965	4429	3538	4839	3637	4126	2361	4583	3667	4588	5967	4387	4050	4792	4619	3940	2654	2530	4107	3265	4492	3978
KLTH0C10428g	7225	13068	15171	23869	16306	21550	29259	15562	23821	18346	14354	16342	17731	11587	21482	15098	17388	18519	16846	29720	15584	11557	10372	18505	17655	15857	19353	26392	23231	16087	10023	15351	20970	16319	10378	22950	19691	14532	12556	23910	27391	28144	26207	17308	11348	27339	23181	28256	24917
KLTH0C10450g	99395	180025	215587	238959	139097	131975	133911	148257	203010	127463	129636	103980	186862	91164	48526	47123	53075	183307	146420	137797	62475	56732	98881	65376	188100	164601	141559	279914	280473	247656	76897	141222	104488	136510	139877	212818	169410	199805	226540	327002	260470	238791	199593	96725	123621	161831	129124	216072	175088
KLTH0C10494g	33	21	28	34	2	2	4	12	14	14	32	22	42	30	50	73	78	22	34	22	39	34	36	61	43	44	35	31	44	12	51	22	59	8	2	2	1	0	4	8	49	83	67	27	6	64	27	19	15
KLTH0C10516g	269	62	125	208	382	294	440	407	517	366	289	297	273	165	965	1031	1353	345	324	251	151	145	205	110	546	414	352	661	733	469	701	463	646	338	260	213	335	456	404	277	454	404	410	92	244	227	183	415	367
KLTH0C10538g	256	413	364	622	563	390	514	343	516	331	406	262	603	300	888	884	1061	3171	2671	1590	993	899	255	820	1213	935	758	1036	1016	727	1059	812	1010	336	412	336	449	597	616	514	4963	3529	2388	199	336	346	252	1815	1583
KLTH0C10560g	2338	1869	1725	2918	2264	1674	2581	2668	3294	1757	3127	2784	3397	1865	3246	2908	3258	2877	2649	1625	2718	3095	2611	2394	3706	2816	2113	3240	3507	1946	2918	1875	2912	2375	3974	1677	3778	3668	3243	3814	5251	4236	2906	1369	2290	2325	1853	6284	5249
KLTH0C10582g	786	864	749	849	987	764	929	658	849	508	606	724	759	368	925	771	918	1230	1251	1098	853	630	648	515	1781	1202	841	1164	1262	750	1014	766	1037	727	1457	1327	1516	851	947	1506	1367	1015	684	565	585	871	713	1365	1120
KLTH0C10604g	3015	2451	2796	3539	2076	2134	2981	2504	3971	2998	3713	3193	4748	2753	3393	3137	4033	2890	2501	2308	2685	3042	2863	3282	3109	2761	2900	3224	3670	3009	2324	2549	3354	1633	2403	3265	3691	3449	3353	3553	3999	4108	3685	2676	1901	4426	3861	4376	3922
KLTH0C10626g	1227	707	862	1079	1006	895	1293	723	929	604	1404	1143	2023	1077	972	878	997	1083	931	677	766	693	1247	785	1169	933	691	994	1048	713	1146	923	1272	1062	1375	1138	1544	1421	1319	1528	1040	1018	862	949	918	1406	1079	769	664
KLTH0C10648g	1035	649	726	1089	784	579	941	728	1150	704	821	969	1363	662	1084	1090	1088	1524	1429	1232	896	913	853	642	1373	1219	776	1616	1598	864	1495	1138	1380	1441	1639	1496	1677	2313	2091	2119	2242	1970	1980	1194	1185	2061	1675	1353	1188
KLTH0C10670g	11386	9236	11064	16135	9720	9680	10769	13121	19461	13330	16578	11321	20487	12424	10761	9597	10052	19016	18421	16929	10971	8722	9336	11412	15557	13517	10881	14114	14592	11795	27038	25236	38535	9860	19436	19655	18452	15991	15542	20289	13393	11771	10172	10869	10340	16438	13058	15085	12500
KLTH0C10714g	1325	1209	1105	1415	1038	960	1249	1123	1518	936	1371	1341	1779	1009	1240	1003	1292	1512	1341	1288	1218	924	1144	1327	1851	1404	1396	1580	1588	1393	1228	1317	1528	1325	1835	2254	2235	1770	2079	2657	1917	1680	1520	1132	1181	1755	1412	1651	1567
KLTH0C10736g	1161	1115	1167	1336	1260	913	1263	785	1176	768	1384	1318	1663	838	1622	1525	1786	1770	1839	1244	1503	1440	1252	1079	2186	1662	1295	1503	1532	1135	1767	1246	2398	1167	2399	1717	2189	1524	1517	2023	3133	2258	1763	1079	838	1787	1223	2326	1876
KLTH0C10758g	1162	1243	1360	1855	1507	1141	1930	943	1427	945	1298	1499	1312	876	2316	2331	2874	2157	1994	1326	1727	1730	1187	1464	2306	1947	1685	2453	2773	1905	2268	1698	2577	1914	1975	1533	2346	2658	2327	2292	3127	2608	2196	1489	1537	2213	1724	2718	2439
KLTH0C10780g	874	802	787	933	1126	991	1545	699	1051	748	1085	846	1387	797	1285	985	1415	984	953	641	812	819	785	812	823	721	619	920	1035	593	806	722	1130	1653	1239	1095	1373	1446	1479	1848	1445	1416	1283	853	1404	1268	1115	1201	1181
KLTH0C10802g	678	594	781	710	809	684	1154	645	920	724	701	644	962	501	1043	1115	1162	821	764	595	510	600	715	542	804	627	644	656	821	549	492	724	810	1714	882	774	1178	1376	1375	1573	1170	1069	929	551	1276	880	714	772	717
KLTH0C10824g	3492	2798	3895	4054	2128	1767	3599	1972	2654	1922	2666	2769	3664	1920	2033	1993	2385	3280	2910	2509	1597	1785	3306	1577	3015	2319	2285	3485	4205	2877	2099	2424	3117	5044	2701	2432	4138	5104	4815	5183	4306	4541	4351	2978	4840	4657	4000	4614	4001
KLTH0C10846g	4468	3156	4401	5666	4689	4445	6679	3380	5097	3485	5114	5255	6875	3820	2461	2325	2220	8118	7852	7207	2364	1863	4268	2435	5828	4572	3793	4781	4988	3792	6618	4149	6255	5390	8206	5906	8151	6215	6119	7121	5423	4576	3766	2557	4155	3967	2664	4293	3475
KLTH0C10868g	711	763	1093	1529	402	224	508	577	783	522	667	632	961	440	4986	4736	5695	1433	1074	733	3281	3242	829	2841	883	693	553	1263	1460	779	802	742	760	1165	328	189	296	919	843	865	836	1399	1582	1569	1278	2674	2273	795	723
KLTH0C10890g	3846	3036	3624	4101	2695	2205	3756	3272	4940	3718	4146	3809	5330	3078	6387	5980	7311	3752	3225	2376	3423	3879	3644	3345	3583	2641	2509	4821	5104	3143	2931	2359	3531	4485	3154	2856	3752	4907	3955	4097	6442	6307	5507	3453	4269	5366	4486	6621	5657
KLTH0C10912g	2859	1602	1625	2129	1815	1449	2439	1982	2942	1989	3165	3253	4171	2473	3056	2812	3529	2015	1823	1300	1357	1311	2949	1114	2652	1997	1715	3084	3105	2128	1696	1998	2559	3474	2301	2167	2654	3383	2894	3366	4825	5051	4604	2107	3602	3362	2485	3338	2918
KLTH0C10934g	1556	1341	1595	1951	1430	1390	1770	1197	1987	1303	1531	1545	2134	1035	1498	1292	1745	1609	1436	1193	1017	823	1335	996	1832	1566	1456	1573	1894	1485	1315	1539	1940	1871	2218	2366	2784	2168	2225	2876	2403	2108	2028	1054	1744	1658	1190	2054	1694
KLTH0C10956g	3960	3310	3423	5334	2569	2187	3411	2883	4420	2876	4076	3822	5029	2772	4449	4525	5144	4480	4099	3290	4137	4371	3330	4384	4837	3869	3520	6431	7289	5320	3761	3369	4456	3566	3096	2406	3740	4777	4087	3734	7617	6845	6415	4319	2650	6851	5407	6893	5897
KLTH0C10978g	704	528	579	903	730	661	861	586	919	626	1120	1486	1171	748	2268	1840	2266	847	860	559	889	1002	1079	905	941	714	709	1598	1705	1007	862	914	1534	731	778	503	837	808	671	895	1345	1414	1300	707	629	1102	974	1964	1610
KLTH0C11044g	5896	7167	7308	10623	3890	3649	6372	6137	9813	7521	12469	9962	14378	9016	5370	5203	6178	4861	5061	4850	5473	6115	9874	6287	8051	6314	6216	11600	13291	6904	6041	6976	12229	4402	3279	1573	4330	3588	3443	4787	11245	10161	7979	5574	4041	9128	7777	13656	12290
KLTH0C11066g	977	1214	1325	1301	1311	936	1469	1041	1567	882	1314	1581	1298	952	2056	1796	2204	1985	1994	1376	1764	1702	1086	1650	1720	1232	1205	1430	1621	989	1107	887	1609	1212	1937	1233	1957	1662	1850	1938	2633	2221	1799	1369	1028	2108	1543	2389	2046
KLTH0C11110g	1119	739	800	1352	669	657	836	1550	2426	1743	1541	1233	1893	1099	1646	1578	1769	1096	1032	725	1068	927	1120	962	2015	1729	1696	1938	2059	1410	1319	1351	1846	831	896	834	1235	1138	987	1140	2324	2109	1717	749	652	1162	901	1843	1619
KLTH0C11132g	3363	2360	2455	3093	1596	1433	2291	1759	2338	1860	3266	3165	4437	2661	2793	2672	3432	2611	2343	1879	2898	2815	3116	2971	3435	2829	2394	3391	3474	2313	2147	2513	3034	2399	2261	2549	2996	2851	2896	3213	5584	5546	5427	2779	2019	4510	3655	4413	3946
KLTH0C11154g	1605	920	941	1149	247	188	261	833	1140	935	2879	1777	3333	2092	1141	1044	1367	980	883	637	908	767	2195	892	835	664	638	832	920	537	783	704	911	394	332	306	427	510	415	551	1661	1587	1328	680	356	1011	890	1002	886
KLTH0C11176g	2627	2857	3126	4532	2499	2109	2984	3645	5186	3594	3219	2522	3940	2263	7351	7057	8800	3667	3422	2913	3466	3148	2195	3237	3797	3188	3143	3738	4184	3439	2949	2916	4046	1722	3101	3058	3718	3066	3258	3764	4327	4320	3724	2433	1863	3743	3063	4682	4118
KLTH0C11220g	3519	7223	6728	10328	4654	4627	7864	3249	5249	3677	5505	7973	6628	4368	13989	10755	12600	5068	4476	4301	7886	6957	5513	9427	7517	6075	6960	12405	11839	5638	4842	5519	9215	6421	5016	5681	5822	4243	3636	6088	15468	14333	13188	6063	4374	9568	8348	14686	12916
KLTH0C11242g	726	467	525	748	424	347	560	593	750	418	607	797	926	500	1078	1103	1355	894	712	673	600	544	653	599	1050	874	801	1222	1235	994	924	676	908	1111	585	395	554	1792	1754	1821	914	890	840	655	978	1158	905	1023	943
KLTH0C11264g	368	571	717	831	564	372	636	300	430	274	439	499	483	284	1140	1195	1308	1034	887	633	870	893	515	711	998	730	564	964	1051	659	777	583	897	785	745	521	655	787	745	768	1354	1310	1092	887	609	1393	1073	1070	1066
KLTH0C11286g	1814	2580	2818	3834	1442	1208	1708	1603	2566	1663	2349	2033	2915	1692	3897	3471	4202	2923	2846	2102	3071	3587	1881	3187	1852	1590	1452	2219	2515	1689	1474	1401	2186	1380	1504	1206	1790	1989	1981	1897	4256	3698	3495	2853	1243	4795	3916	2703	2288
KLTH0C11308g	598	996	1176	1325	899	581	1015	570	775	493	749	760	723	461	1278	1214	1653	1184	971	1087	842	830	682	749	1007	795	732	989	1191	781	780	664	998	710	823	783	1092	1031	1150	1341	1451	1464	1160	783	835	1269	1063	1439	1278
KLTH0C11330g	1765	1615	2340	1756	616	388	677	831	1076	626	1637	1797	1998	1042	2065	1902	2416	1741	1308	1711	577	724	1482	437	884	724	543	1221	1110	746	508	539	695	1361	622	461	730	1154	1019	1233	2431	2529	2269	1060	1191	1695	1347	1305	1146
KLTH0C11352g	1503	7983	10530	7843	773	718	939	1735	2108	1535	1072	976	1811	719	1700	1610	1793	6579	5300	6938	1279	1159	1041	1261	1938	1596	1846	1201	1270	999	1390	1473	1858	1345	1471	1405	1167	1181	1197	1454	4352	4914	4592	1247	1018	2122	1717	2404	2138
KLTH0C11374g	1010	4157	6384	5627	299	290	470	1363	1799	1394	718	571	1067	526	913	784	906	4227	3068	4622	326	438	612	412	985	851	1247	482	563	527	452	636	788	573	300	474	407	530	492	496	2283	2601	2453	646	345	901	789	1423	1152
KLTH0C11396g	154735	97176	127761	166995	55334	58825	88920	74183	110705	88694	140748	95029	206328	109790	52761	51132	61973	120768	103069	92345	84387	84452	106940	81457	121477	107693	118313	106300	121925	113607	66335	107001	93627	39647	73888	104367	106092	110917	98631	94568	174691	198947	205296	97881	44969	157951	137331	175233	162643
KLTH0C11440g	1330	2389	2705	3976	1761	1508	2716	2408	3738	2537	3512	3005	3745	2751	1672	1362	1494	3077	2766	1993	1825	1737	2688	2172	1854	1507	1385	2467	2860	2029	1299	1701	2480	1106	838	619	1084	755	912	1114	3681	3362	2763	1712	780	2637	2131	4607	4246
KLTH0C11462g	4600	6702	6757	10097	6300	5860	8435	2956	4712	3391	5221	3945	6547	3695	3243	3128	3755	5673	4693	4369	4386	4036	4189	4613	6415	5489	5620	6838	7102	5783	5011	5981	6570	5747	10542	10729	13756	12595	11511	14534	9344	8222	7900	4856	6237	7619	6733	14926	13319
KLTH0C11484g	2	160	146	229	247	173	301	1	7	4	4	3	8	1	1086	768	1216	203	255	153	272	306	13	298	251	236	157	277	285	169	235	251	421	220	344	286	410	351	322	407	249	266	193	207	186	279	242	293	288
KLTH0C11506g	929	731	979	1048	1515	1025	1850	768	1227	848	1278	1339	1611	906	6449	6481	7838	1377	1221	778	1674	1736	1018	1894	1432	1063	933	1501	1587	953	1292	956	1419	1718	1727	1132	1809	2149	2014	1970	1738	1527	1395	1023	1411	1631	1308	1855	1694
KLTH0C11528g	1338	1137	1030	1559	1337	1039	1794	1626	2138	1301	1516	1496	1770	1165	1298	1214	1493	1551	1285	997	1304	1287	1267	1211	1503	1113	1154	1867	2040	1521	1066	927	1211	1193	1757	1226	1618	1699	1557	1678	2023	1544	1422	904	1028	1515	1159	1958	1717
KLTH0C11550g	731	602	571	890	1028	875	1359	674	1008	734	1090	980	1170	723	1068	918	1135	952	727	533	953	905	874	839	1019	799	751	1261	1494	961	942	762	1110	1069	1135	936	1200	1702	1337	1358	1280	1070	895	503	1059	894	772	1436	1134
KLTH0C11572g	2031	1892	2232	4057	1446	1337	3307	3745	6091	4533	7967	6142	7128	6518	15092	11981	15835	1986	2130	1399	3569	6282	5850	4713	2722	2531	2668	9021	11684	5984	2529	3262	6687	7836	1154	539	1923	2126	2809	3401	11367	12164	11366	1380	5412	2220	1667	5959	6514
KLTH0C11594g	755	728	850	1269	2211	1727	2440	1061	1521	964	996	1020	1173	721	2280	2115	2464	2026	1676	1132	1495	1365	882	1385	1813	1424	1146	2131	2335	1539	1426	1057	1283	1827	2978	2597	3178	3239	3121	3123	3129	2508	1942	1375	1438	2221	1726	2476	2304
KLTH0C11616g	808	1138	1343	1812	958	898	1271	892	1140	660	859	775	941	563	2194	1837	2211	2098	1818	1543	1843	1625	756	2039	2299	2044	1784	2363	2359	1823	1594	1549	2152	1115	1478	1485	1643	1692	1714	1800	2703	2203	1962	1373	864	2303	1853	2503	2198
KLTH0C11638g	972	610	591	722	551	388	758	558	764	448	941	1018	1271	726	962	939	1207	939	675	513	842	936	1027	974	904	667	664	829	762	658	644	631	799	850	769	769	754	1218	1131	1227	1259	1168	1104	574	761	964	830	1228	1115
KLTH0C11660g	843	716	817	1063	892	848	1283	857	1184	751	725	858	892	533	1624	1575	1997	950	833	578	1467	1523	671	1328	1351	992	981	1506	1559	1099	1225	939	1380	1300	1393	1445	1577	1880	1714	2024	1287	1109	948	749	1151	1063	892	2103	1833
KLTH0C11682g	213	281	344	337	575	451	786	82	96	70	214	141	243	152	1019	985	1180	465	414	300	658	683	189	530	1112	961	866	1126	1051	821	742	650	909	842	608	613	662	865	815	952	569	532	628	459	832	699	676	952	849
KLTH0C11704g	1262	843	691	850	1191	569	659	713	1048	591	1169	1098	1377	806	1067	902	825	1224	1132	707	1278	1072	1030	971	1679	1100	872	779	954	607	1068	590	1010	980	1789	938	1561	634	691	1099	1582	1209	705	1303	680	2012	1542	1583	1407
KLTH0C11770g	602	0	0	0	972	815	1083	817	891	696	617	552	682	346	1827	1924	2154	0	0	0	5769	3368	405	5742	2200	1511	1480	1108	1244	1161	1175	930	910	507	1215	1810	1239	1752	1493	1597	0	0	0	1659	835	2535	2265	1275	1188
KLTH0C11836g	813	358	371	523	89	60	135	410	570	389	525	647	775	396	1725	1590	1867	428	386	298	1232	1370	675	884	1404	1106	946	2289	2328	1544	1340	1822	2158	108	37	60	45	115	90	91	700	644	544	541	92	776	615	2221	1969
KLTH0C11858g	315	542	599	905	256	223	360	297	358	255	326	236	386	263	302	332	341	937	853	575	1526	1302	258	1372	99	106	76	245	222	228	232	142	222	154	129	254	85	345	317	319	1375	1240	1043	564	162	963	663	1045	867
KLTH0C11880g	16	556	613	667	61	47	66	14	23	16	13	19	20	15	445	422	479	629	599	512	1220	1343	22	1420	42	35	46	207	227	98	134	110	184	119	11	42	13	113	100	97	1185	1117	934	609	105	940	710	785	658
KLTH0C11902g	65	439	517	541	111	80	180	81	107	75	95	143	85	93	1431	1271	1874	586	524	430	1334	1493	134	1308	25	18	19	540	563	372	405	379	625	215	38	42	65	213	224	268	976	948	795	846	237	1564	1335	1207	961
KLTH0C11924g	0	414	410	695	0	0	0	0	0	0	0	0	0	0	0	0	0	247	243	209	694	825	0	629	0	0	0	0	0	0	0	0	0	0	0	0	0	0	0	0	2211	1839	1777	107	0	194	151	1199	1016
KLTH0C11946g	0	2	4	6	41	54	80	13	13	12	7	2	5	4	44	39	36	8	14	10	78	107	2	129	123	130	75	400	83	74	107	162	189	100	0	1	1	71	61	99	134	76	63	1	144	1	3	9	8
KLTH0C11968g	0	0	0	2	1	2	2	11	5	7	0	1	0	0	7	3	4	27	14	24	253	282	0	344	2	1	0	0	2	0	0	0	0	1	0	0	3	1	3	3	16	15	14	12	0	12	24	7	4
KLTH0D00110g	131	41	50	134	48	37	25	423	493	209	146	103	208	85	29	25	38	71	46	53	137	105	106	162	30	52	32	19	28	30	23	31	69	50	81	89	93	130	169	190	157	140	97	86	96	94	72	108	113
KLTH0D00132g	24	978	1142	2219	11	27	16	8	24	22	62	10	35	18	12	5	8	1354	1075	1271	2243	1636	11	2378	2	12	11	19	19	16	9	11	19	39	34	36	45	56	88	92	1568	1340	1044	158	38	248	260	459	440
KLTH0D00198g	85	8	26	30	58	31	50	38	51	35	48	80	41	45	892	951	1280	26	31	19	266	290	60	329	36	47	35	147	83	76	179	149	197	515	286	648	393	543	486	606	44	27	10	164	491	267	260	1368	1254
KLTH0D00220g	533	844	771	1040	172	158	223	45	47	45	407	398	491	316	94	79	106	1181	999	709	824	828	477	898	12	14	15	2	2	0	4	4	9	165	132	124	122	233	234	227	1881	1907	1730	1057	144	1438	1401	1640	1558
KLTH0D00242g	0	24	74	31	28	19	43	0	0	0	0	0	0	0	0	0	0	71	62	45	41	69	0	65	0	0	0	1	0	0	1	3	2	35	10	18	13	16	28	34	44	36	25	102	22	211	139	69	99
KLTH0D00264g	366	502	564	678	847	717	986	323	435	272	310	395	442	285	725	571	793	799	786	589	762	697	371	673	509	409	358	543	644	400	506	473	618	613	1038	1215	1262	990	1069	1414	1132	1041	789	525	623	854	631	1094	950
KLTH0D00308g	206	74212	81218	97781	5482	4205	8023	6	11	9	84	151	107	51	6588	6265	7645	43606	36499	28930	47279	55443	118	45594	9690	8135	6244	17894	18423	13003	10100	14093	16114	2541	8208	5800	9166	1229	1168	1269	79874	71720	62787	51392	1534	79198	63925	159282	130058
KLTH0D00374g	0	4020	4489	6036	604	631	820	0	0	0	0	0	0	0	687	582	699	4077	3753	3386	3263	2839	0	3385	955	889	880	1302	1358	1299	1092	1523	1459	981	1173	1865	1601	1508	1614	2215	5380	5330	5269	2823	927	4416	3739	5428	4603
KLTH0D00396g	2699	4001	4829	6628	1468	1430	1678	3351	4736	3445	3603	1985	6164	3145	1518	1272	1534	5291	5009	4642	6838	5241	2237	7134	2579	2156	1944	1265	1388	1222	1760	1898	2757	1277	3881	2889	4054	1992	2248	2870	3656	3527	3009	3406	1681	5712	4464	5782	4732
KLTH0D00418g	38663	172044	224559	219997	148614	148148	237372	17929	25372	18512	34693	39714	44513	23670	23571	20109	23772	98697	87611	119143	43077	34670	34285	63184	20723	18315	19873	21738	21827	15720	5654	8789	15401	90369	87964	133067	143217	96150	88267	115215	13410	15048	15948	51113	67465	89652	77946	330523	298847
KLTH0D00440g	14192	33626	45993	42417	23147	20639	33865	5266	6801	4664	7766	9431	10737	5964	22211	19528	22795	31523	24207	30135	8837	8228	8304	13514	3933	3375	3250	3071	2670	2012	2091	2150	3472	14808	26513	25736	31481	25467	22907	27197	316	335	266	12485	14076	23952	21730	55198	50597
KLTH0D00484g	1059	549	628	824	669	563	880	1949	2614	1378	1059	756	1224	619	1458	1117	1267	589	574	452	899	615	750	741	2091	1658	1365	1167	1103	1424	1427	2047	2205	676	685	1033	820	790	683	972	841	676	572	363	572	500	359	1117	823
KLTH0D00506g	22876	38681	34574	52264	73817	52916	61751	24335	32719	17765	20633	14884	27812	13795	27087	23646	26577	26203	25549	18685	70597	59470	15258	54985	53216	38480	27610	25718	27181	23094	35533	27480	36339	26331	216167	179953	180806	100812	108556	119684	59192	42625	29991	34982	48832	51220	37593	129681	109707
KLTH0D00528g	781	1033	1154	1202	495	402	569	542	614	242	771	1145	750	415	335	273	408	1568	1302	1012	870	748	1221	807	499	381	250	644	669	374	560	514	751	948	737	616	731	961	1071	1135	1242	1123	761	875	631	1357	1029	1673	1213
KLTH0D00550g	10560	14460	6826	8735	8155	3732	7300	12802	14267	8724	7258	7886	13650	5233	9642	9252	12125	43506	30479	14652	12496	12620	7112	10882	33275	20680	20763	31935	32226	16703	32631	11313	14416	8376	52693	7815	11894	56165	29452	12589	10140	5192	4463	17494	5350	25983	19801	12010	8924
KLTH0D00572g	1020	306	573	518	298	395	717	225	283	223	347	530	596	296	285	341	457	874	729	701	378	486	515	358	883	646	516	699	707	600	665	542	777	297	227	356	332	329	334	373	553	587	487	544	134	947	820	574	575
KLTH0D00594g	1333	952	2011	2285	1377	1367	1943	1573	2309	1966	2525	1909	3725	1929	1245	1046	1330	3199	3104	3562	3641	1999	1195	4178	1618	1294	1271	1163	1149	976	2911	2116	3168	1199	1341	1404	1801	1656	1351	1509	1973	1861	1575	1287	991	1896	1737	893	778
KLTH0D00616g	492	1309	1729	2132	930	1014	1867	807	1113	853	1026	1231	1174	946	1474	1042	1130	1511	1329	1621	1674	1542	799	2074	459	490	475	496	430	337	445	697	1011	632	611	639	797	620	501	983	3301	3149	2506	1465	485	2479	1847	1914	1791
KLTH0D00638g	523	841	1301	1261	342	280	377	376	412	287	496	416	718	387	621	632	788	1370	1313	1180	816	874	388	759	1385	1006	924	1052	1156	766	1117	1111	1279	688	617	579	575	952	930	941	1388	1354	1204	989	669	1493	1144	1726	1475
KLTH0D00660g	2171	2784	3445	3707	2269	1924	3637	1021	1656	1173	1960	2290	2545	1330	2809	2502	3025	3940	3614	2433	2556	3240	2248	2465	4790	3843	3135	5716	6298	3668	3955	3897	5533	5442	2333	1765	2918	4777	3682	3590	7184	6739	6248	4393	3517	6506	4979	7969	7256
KLTH0D00682g	64794	17916	26254	24006	11596	11842	27066	8949	12743	10846	23210	47945	36147	14523	797	842	968	31642	25057	23796	2919	3178	35990	2821	5084	3305	2660	12945	12689	9184	2723	2825	2296	23360	16466	31163	27089	60648	42453	22020	11036	13200	13762	11611	15468	17235	15361	22618	19243
KLTH0D00704g	858	765	1081	1343	924	745	1393	504	626	428	849	943	1278	666	2279	2120	2701	1337	1087	628	1466	1396	765	1104	726	658	460	880	1011	663	574	518	639	1369	646	597	822	2805	2140	2248	1406	1582	1733	1330	1346	2283	1794	2056	1672
KLTH0D00726g	3349	1324	1474	2034	591	460	1075	1415	2351	1534	3087	2996	4334	2386	3267	3221	3614	1730	1478	828	2011	2498	2799	1960	954	893	717	1425	1717	1055	646	696	958	1090	1722	1781	2747	917	737	833	2611	3201	3429	2645	907	4213	3446	2645	2371
KLTH0D00748g	2815	2869	4056	4516	2236	2482	3513	2520	3444	2783	3139	2253	3968	2226	1866	2002	2188	3299	2845	2886	2443	2315	2134	2806	4109	3546	3639	3904	4245	3890	1871	2730	3389	2695	2412	3836	5282	4255	4316	5085	3071	4182	3802	2157	2849	3521	3266	4179	3929
KLTH0D00770g	4782	4122	4562	6488	4551	3895	5748	3436	5109	3605	5269	4710	7355	4106	5087	4755	5429	5324	4367	3572	5192	4602	3957	5173	5014	3986	3696	4682	4648	3843	4097	4015	5403	4272	6978	7534	7748	7411	7114	8649	9785	8673	7530	4289	3850	7080	5747	8551	7201
KLTH0D00792g	10510	17469	19036	21541	18610	13499	15513	6928	10212	5724	13341	16603	15939	8967	28097	25455	30355	23657	18300	13718	17000	14313	11609	16441	26038	18353	14540	19877	21751	9835	20941	15304	26042	18967	39906	26240	24970	17297	14955	19785	34753	28537	19487	13126	13409	20533	14978	35191	29231
KLTH0D00814g	352	385	428	562	247	188	341	258	354	292	365	431	489	303	776	715	851	463	515	456	428	427	392	414	801	617	536	558	626	462	421	490	628	504	357	262	377	420	423	554	684	652	511	416	370	662	481	563	430
KLTH0D00836g	1462	829	887	1041	1124	859	1468	873	1168	725	1406	1621	1758	988	2057	1733	2070	1198	1191	869	1170	1168	1362	1170	1616	1353	1291	1911	2010	1213	1318	1426	1920	1741	1179	1305	1492	1970	1652	1807	2543	2113	2012	1281	1373	1876	1497	1614	1397
KLTH0D00858g	1973	1549	1917	2275	2996	2224	3176	1657	2111	1358	1904	1921	2025	1138	2376	2299	2802	4734	4496	2808	2393	2185	1541	2053	3957	2951	2622	2878	2891	2600	5382	3388	4914	2533	4633	3603	4681	3881	4065	4358	3738	3292	2537	2647	2224	4033	3449	3074	2704
KLTH0D00880g	1125	1879	2168	2394	1474	1139	1680	1488	2092	1257	1363	1329	1440	948	1191	1030	1296	2555	2640	2210	1764	1829	1244	1764	1668	1420	1305	1278	1517	1166	1306	1372	1668	1510	2146	1716	2647	2554	2556	2803	3322	2954	2296	1546	1563	2587	2046	3284	2606
KLTH0D00902g	4042	4263	5034	6063	4498	3708	6065	2659	4133	2753	5336	5278	6420	4140	5230	4804	6214	5653	5199	3773	4344	3976	4514	4010	6002	4675	4201	5925	6369	4672	6622	5855	8950	5321	6457	5393	6830	4902	5213	5890	5925	5792	4931	2945	3650	4760	4108	6698	6028
KLTH0D00924g	2145	2263	2635	3068	2140	1831	2677	1764	2450	1629	2667	2675	3382	1965	3292	3390	4043	2996	2628	2294	2331	2301	1975	2240	3263	2604	2364	3111	3059	2461	2631	2438	3067	2209	3053	2921	3868	2793	2845	3369	4043	3751	3192	2177	1888	3657	2902	4243	3612
KLTH0D00946g	2018	2062	2030	2289	3108	1742	2588	1890	2539	1235	2759	3251	2812	1751	5373	5006	6101	3665	3450	2177	3628	3107	2093	3086	3780	2497	1957	3388	3384	2117	3205	1959	3134	3015	5768	3021	4231	2944	3085	3743	6227	4077	3259	3069	1869	4881	3537	5100	3932
KLTH0D00968g	364	409	609	522	493	381	568	216	324	228	339	382	435	332	274	250	286	892	778	1047	248	184	454	247	312	242	218	376	361	176	319	292	300	701	533	537	660	488	607	693	596	516	417	300	442	482	397	375	353
KLTH0D00990g	238	274	408	398	233	177	278	270	355	285	360	335	462	304	457	334	490	711	575	1246	274	200	342	200	467	320	257	330	335	243	289	365	521	409	255	327	307	325	268	410	438	346	292	170	238	283	256	290	280
KLTH0D01012g	2445	1351	2218	2094	1506	1221	1751	2259	3463	2256	2947	2590	3314	2121	1921	1780	1858	3742	4292	4758	1493	1305	3023	1543	3169	2642	1589	4141	4826	2348	5199	4746	6318	2520	1831	1406	1965	1657	1511	1901	2507	2032	1875	1646	1395	2838	1943	2997	2664
KLTH0D01034g	4380	3517	4306	5174	2947	2388	3210	2819	4106	2549	4075	3645	5431	2706	3092	2768	2510	4037	3772	4564	3189	2557	3195	3295	8350	7130	6809	6819	7227	8069	4009	6333	7028	2337	4425	4531	4887	3421	2872	4064	5326	6424	5319	3760	1900	6198	4980	7055	6493
KLTH0D01056g	836	879	758	1005	1310	767	939	1015	1353	723	1197	1182	1476	686	1891	1743	2043	1408	1284	950	1317	990	906	913	1906	1427	1024	1408	1397	933	1409	1017	1691	1180	2233	1883	2213	1346	1529	2000	1978	1322	947	894	806	1507	984	2413	1820
KLTH0D01078g	1335	1585	1649	1896	1555	1218	1832	1278	1965	1095	1644	1930	1825	921	1971	2074	2473	2110	2024	1558	1633	1705	1494	1655	2099	1707	1355	2033	1901	1555	1674	1408	1985	1626	2235	1850	2557	2273	2358	2381	2912	2517	2127	1462	1632	2417	1843	2787	2258
KLTH0D01100g	654	373	430	574	474	356	622	562	831	462	674	673	796	450	684	747	834	524	558	312	441	395	545	305	753	584	478	647	729	442	513	424	595	648	712	672	962	738	757	742	707	602	514	383	506	584	497	775	647
KLTH0D01122g	775	672	612	981	1022	807	1323	453	658	449	919	809	1358	716	1292	1237	1373	1038	898	636	844	792	617	722	1478	1150	901	1095	1214	877	1068	1051	1431	928	1264	1021	1791	1114	1193	1163	1075	1004	833	781	863	1281	897	1367	1577
KLTH0D01144g	1712	1433	1704	1896	1966	1737	2327	1896	2575	1652	2197	2359	2675	1712	3896	3516	4072	2068	2180	1595	2321	2165	1827	2393	2397	1746	1517	2113	2325	1491	1991	1429	2219	2704	3060	2345	3197	2583	2753	3124	3089	2395	1952	1920	2039	2843	2302	2600	2345
KLTH0D01166g	778	1109	1068	1236	1516	1113	1344	1022	1291	800	970	857	1188	705	2220	2168	2742	1512	1335	1143	1196	1034	887	972	1293	997	861	1414	1591	1084	1094	794	1074	1042	1438	1684	2033	1576	1658	2377	2391	1846	1526	891	964	1520	1200	1693	1530
KLTH0D01188g	1134	1086	2555	1807	1124	963	1213	1328	1674	911	1016	1066	1354	603	1225	786	1042	4038	3476	4327	935	615	1010	882	1645	1246	845	1399	1561	1156	1582	988	876	1559	2333	1956	1857	1355	1503	1989	1420	1224	727	1188	851	1668	1211	1175	936
KLTH0D01210g	214	1343	1245	1043	1497	756	778	477	649	414	309	289	326	165	1755	1443	1744	1238	1331	1395	594	519	273	526	1901	1331	678	920	908	454	1083	687	1328	883	2380	1237	1927	750	905	1363	2731	1638	741	613	652	981	677	3007	2251
KLTH0D01232g	278	1282	1338	2037	1146	926	1166	373	538	407	385	333	511	256	1506	1025	1310	1668	1458	1187	1278	1170	258	1157	1494	1337	1204	1317	1428	1068	1640	984	1579	773	1606	1266	1582	2396	2077	2114	2482	2163	1702	960	817	1734	1315	1913	1581
KLTH0D01254g	854	1991	1850	6433	1109	1152	2456	1061	1161	1182	929	1085	1106	753	1994	1936	2328	3247	2933	3501	2714	1538	882	2960	3454	2468	4019	4467	5065	4204	996	2146	1291	983	1953	953	1384	3405	3213	2235	2366	2034	2313	2111	944	3092	3202	1718	1454
KLTH0D01298g	994	1360	1771	1944	1136	803	1113	1093	1416	1024	1154	988	1279	694	3012	2628	2792	3033	2924	2738	2081	1511	933	1726	2016	1534	1089	1661	1615	1260	1723	1223	1668	1163	1981	1575	1966	1790	1631	1619	3429	3332	2624	1686	850	2721	1972	2365	1992
KLTH0D01320g	2231	1728	1808	2488	2517	2211	2926	1950	2818	1816	2294	1783	3300	1528	1221	1051	1268	3069	2114	1541	2543	1562	1713	1964	2687	2138	1737	1840	1990	1680	2938	1697	1889	1948	3647	4011	3639	3617	3005	3691	3218	2820	2231	1599	1860	2467	1993	2459	2074
KLTH0D01342g	1531	1360	1420	1904	1696	1740	2036	2075	2949	1841	2063	1985	2332	1264	2613	2306	2741	1583	1535	1418	1961	1588	1597	1937	2259	1971	1689	1953	2036	1615	1695	1743	2412	932	2570	3059	3819	2014	1922	2680	2425	2156	1362	1222	1100	1940	1390	2398	2008
KLTH0D01364g	1406	757	971	1083	905	689	1329	1002	1366	822	1320	1702	1578	948	1454	1254	1284	1084	880	733	806	898	1329	790	1013	729	731	951	1077	839	820	933	1249	1215	1286	1464	1669	1417	1492	1773	1400	1277	1122	679	1168	1004	872	1308	1110
KLTH0D01386g	293	485	570	699	642	506	807	302	403	308	622	503	688	517	2882	2423	2938	658	684	444	797	884	463	909	668	602	568	898	980	578	681	615	1245	1841	552	492	674	2229	2108	3023	873	771	690	657	1972	1058	869	1231	965
KLTH0D01408g	652	1064	1207	1725	1178	873	1357	861	1149	740	889	780	1089	551	1829	1898	2169	1616	1668	1173	1381	1402	735	1382	2543	2016	1799	2837	3173	2389	2160	1973	2701	1034	1665	1497	1768	1639	1524	1651	2666	2270	1925	1344	952	2102	1637	3086	2677
KLTH0D01430g	932	1034	1370	1706	1412	1010	1862	907	1276	799	998	878	1115	615	1606	1451	1601	1988	1901	1283	1275	1311	872	1214	1849	1672	1425	1965	2147	1781	1449	1357	1917	1573	1895	1516	2193	2445	2339	2354	2198	1996	1706	1071	1323	1625	1181	4490	3741
KLTH0D01452g	862	861	887	1172	1495	1313	1524	1920	2631	2024	1582	1573	1676	1122	3141	2985	3571	1492	1518	1016	1922	1462	1048	2049	612	699	696	2210	2401	1916	2289	1925	3111	748	2118	1414	1932	1159	1160	1606	1904	1525	1155	1142	743	1809	1308	2474	2402
KLTH0D01474g	2253	9599	8013	14347	3541	3217	5370	3696	5438	3915	3155	1654	4486	2412	4470	3991	4548	4558	3819	2506	6050	5469	1715	7643	8365	8799	10984	13483	15458	9970	5499	13088	17776	3749	3822	3409	5024	6970	4786	6783	16819	15578	15189	4542	3678	6072	4226	30214	27721
KLTH0D01496g	181649	366365	429666	548489	270151	294133	378984	297632	452370	347757	441196	274231	540482	339320	342830	337200	395948	203173	195366	226484	360949	323089	245438	435917	297292	277863	327291	332400	339777	283757	180641	300753	379482	163013	244055	342049	356123	176875	221366	394648	496418	479028	456440	286552	199635	438873	364282	481439	420172
KLTH0D01518g	605	618	942	1321	544	574	646	612	833	564	538	534	830	391	1246	1262	1451	1446	1446	1291	1049	785	543	881	1201	934	827	895	1008	753	799	734	874	607	930	966	892	981	791	964	1893	1666	1414	786	603	1159	904	1076	960
KLTH0D01540g	6133	11910	10601	18966	5349	7186	7850	7575	11546	9652	11724	8748	14596	9322	16595	13325	15008	8687	8120	12118	9997	7579	8155	11128	13162	11328	10870	15161	16311	9478	6821	12618	13682	4529	8237	9492	8582	4276	4451	7421	12615	11552	10767	9564	3516	13942	9945	17914	13626
KLTH0D01562g	406	1090	1310	2180	673	581	502	567	775	595	450	363	502	235	1142	907	1178	964	816	1201	910	859	268	1046	1428	1290	1207	1076	1322	899	819	1020	1547	612	1258	816	1066	1008	968	1265	2661	2660	2126	770	480	1133	893	2542	2258
KLTH0D01584g	1460	1904	1939	1910	1531	1029	1573	1401	1962	1035	1691	2273	2020	979	2828	2717	2879	2067	2142	1727	1868	1706	1586	1546	2942	2181	1836	2242	2494	1503	2194	1721	2753	1418	2857	2409	2676	1414	1666	2207	3803	3258	2110	1557	1093	2282	1777	3643	2918
KLTH0D01606g	5310	5513	6437	8125	6474	4905	6909	5699	7785	4855	6099	6582	7054	4219	13862	12588	15252	12174	10429	7512	7068	6465	5101	6816	11080	7833	7064	10094	10425	7343	8219	6073	8655	6531	11055	7973	10033	9199	9118	9548	13587	11189	9109	6437	4550	10411	8469	13417	10847
KLTH0D01628g	3922	2682	2033	3089	4347	1306	1784	3776	3475	2192	2701	4552	3445	1818	9168	7726	8947	7141	8237	5005	5676	3243	3125	4759	9049	3942	2327	4639	3651	2386	7827	2731	4739	1813	19975	3005	3534	3238	4949	2815	9595	3081	2617	4470	940	6182	4349	6683	3011
KLTH0D01650g	12850	10891	12261	13146	6045	6375	8440	5074	7768	5342	10170	8600	15553	8326	4144	4454	5001	10586	8368	6984	4278	4317	10538	3720	6686	5686	4213	5503	6680	4280	4272	5680	5727	11729	11275	15245	12728	11980	11573	14093	15010	13408	13406	8134	9339	14717	9650	8065	7150
KLTH0D01694g	1795	3219	4469	7988	2624	2447	3458	2852	4014	3020	2918	2256	3543	2058	2815	2446	2922	5764	4485	4109	4285	4361	1951	4420	3833	3225	3001	3907	4513	3286	2801	2792	3953	2649	3328	3023	3648	4301	4080	4516	5359	5048	4343	3812	2235	6275	4958	6222	5259
KLTH0D01716g	1659	1553	1849	2159	2096	1420	1627	1717	2437	1568	2320	2154	3303	1828	2548	2213	2495	2567	2499	1905	2286	1928	1678	1973	2256	1725	1315	1974	1891	1111	1909	1492	2278	2035	3253	2619	2647	1490	1975	2687	3907	2993	2069	2050	1409	3068	2272	3282	2768
KLTH0D01738g	383	603	628	748	508	395	503	492	587	375	470	520	588	298	1273	1136	1251	758	699	655	721	587	474	770	685	521	525	487	596	371	413	575	660	434	719	484	886	605	730	1032	899	822	600	544	393	767	700	655	658
KLTH0D01760g	1798	2282	2349	2839	1635	1329	2028	1378	2096	1333	2697	2700	3301	1976	2105	1973	2543	2462	2268	1880	2609	2696	2309	2747	3151	2540	2050	2681	3126	2176	2294	2468	3194	1630	2564	2164	2708	1741	1963	2201	2897	2796	2556	2266	1546	3522	2872	2697	2327
KLTH0D01782g	6226	6999	6671	7542	7681	6719	5764	5531	8451	4844	6920	5047	9501	4180	3157	2641	2482	5475	5579	5502	7517	5831	4967	6886	7177	5873	4121	5154	5378	2852	4835	4545	7342	4745	10591	10936	12460	4573	5808	9477	14450	11385	5863	6389	4205	10135	6728	14059	11975
KLTH0D01804g	478	632	648	940	748	570	853	975	1230	1013	659	649	777	467	1686	1544	1752	1128	1081	950	887	749	423	963	1006	749	728	833	845	586	696	593	880	493	1013	776	927	841	982	944	1199	906	858	540	436	789	505	957	692
KLTH0D01826g	824	938	1111	1410	255	219	353	484	645	487	660	950	931	512	3275	3034	3365	854	821	612	1159	1272	756	1223	1389	1227	1133	1161	1451	786	873	745	1121	331	270	196	299	437	358	336	1305	973	903	1069	285	1728	1466	1042	932
KLTH0D01848g	6097	6160	7435	8724	6309	5454	7214	5177	7664	4422	7156	7010	8430	4896	10694	9520	11009	9986	8957	6647	7809	6673	5428	7303	8619	6622	5752	7758	8585	6355	7143	6043	8729	6167	10668	9590	11161	8408	8730	10471	11606	9137	7936	5513	5438	9097	7236	10786	8615
KLTH0D01870g	381	424	522	418	484	387	544	282	360	234	489	554	565	351	617	527	624	523	486	346	439	385	481	419	305	253	229	317	337	225	409	261	390	441	730	600	854	564	590	835	749	597	557	320	360	551	383	552	518
KLTH0D01892g	1031	968	1155	1285	368	289	450	553	747	443	856	1008	1287	691	1285	1197	1393	1346	1246	976	1377	1348	1056	1223	1423	1109	962	976	1164	929	999	909	1103	537	702	708	818	690	747	848	1646	1530	1373	1046	314	1468	1289	1423	1355
KLTH0D01914g	711	595	745	896	722	548	841	429	610	357	761	782	820	440	1764	1675	1938	1176	1113	802	1028	889	645	1017	1509	1286	1082	1796	1827	1239	1099	1030	1662	827	841	671	1180	1074	1067	1249	1934	1698	1432	833	634	1432	975	1689	1628
KLTH0D01936g	924	1065	1091	1166	692	468	770	524	778	459	917	1048	1352	656	868	819	1107	1404	1176	939	1018	909	904	866	1504	1146	897	1314	1466	1118	1079	986	1154	773	1145	1175	1291	1048	1097	1718	1699	1622	1412	1122	723	1494	1309	1431	1342
KLTH0D01958g	10758	14540	19041	19851	7970	7087	10515	8739	13679	10265	16142	13000	19340	12017	16265	14912	18613	13201	11298	8963	21002	20263	12191	22978	17056	14759	13660	19018	20320	14350	10831	12795	16959	9161	10851	10136	13735	10082	9419	11565	24152	24190	21396	14786	8669	23669	19451	24642	21508
KLTH0D01980g	1413	1578	1434	2111	2099	1618	2769	1509	2074	1482	1652	1710	1920	1280	6172	4566	4900	2116	1889	1512	1793	1675	1537	1883	2673	2597	2996	4218	4586	3712	2129	2874	3679	2208	2602	2048	2582	3165	2960	3148	4466	4243	3922	1498	2069	2235	1776	3635	2994
KLTH0D02002g	524	783	812	961	325	264	470	325	489	312	515	546	551	308	613	512	562	632	654	448	873	866	534	877	572	491	415	561	642	484	463	467	700	411	356	291	440	412	374	406	1152	1108	1022	727	257	1047	843	1260	1117
KLTH0D02024g	680	704	724	991	752	577	914	541	833	573	924	800	1038	597	1083	1203	1490	1089	1005	762	818	833	742	802	1118	979	722	1407	1583	1111	989	803	1064	808	951	807	1152	1139	1230	1011	1606	1483	1242	813	754	1452	1209	1461	1280
KLTH0D02046g	3021	1846	1985	2139	2225	1960	2825	2085	2964	1949	3369	3640	4698	2590	3646	3299	4183	2601	2162	1496	2498	2155	3352	2180	2924	2052	1708	2497	2741	1672	2847	2216	3009	3294	4152	3087	3809	3430	2902	3422	3474	3162	2754	1851	3012	3026	2522	3062	2870
KLTH0D02068g	3048	2319	2462	3776	2550	2098	3645	2622	3859	2598	4276	4765	4589	3080	7289	6224	7411	3891	3227	2251	4150	4374	3601	4888	3702	2812	2745	4348	4599	3276	3719	2660	4263	6387	4038	2767	3698	5001	4729	5104	4706	4073	4037	3538	4984	5442	3936	4580	3811
KLTH0D02090g	384	424	381	464	382	303	500	308	399	284	308	450	437	241	602	586	748	692	667	530	475	518	442	558	663	467	444	495	511	318	567	356	586	428	560	368	552	603	520	574	943	753	585	714	385	1068	877	835	671
KLTH0D02112g	1425	2290	2725	2777	1307	1071	1700	1272	1941	1127	1551	1458	2159	1298	1796	1499	1905	2240	2190	1468	1837	1664	1333	1828	1768	1791	1450	1538	1816	1395	1488	1785	2075	1638	1808	2095	2328	1745	1798	2067	2747	2590	2237	1446	1367	2201	1880	2728	2555
KLTH0D02134g	2664	2352	2334	3137	3084	2624	3513	2803	3707	2391	3841	3273	5059	2858	4918	4507	5432	3232	3054	2074	3437	2866	2885	3545	3578	2771	2356	3265	3438	2209	3425	2775	4270	3191	4836	3403	5114	3966	4018	5369	4635	4005	3170	2010	3156	3220	2667	3841	3238
KLTH0D02156g	1486	1208	1617	2000	1872	1381	2332	1626	2380	1476	1921	2061	2309	1341	2749	2997	3361	2689	2463	1626	1636	1455	1437	1392	2159	1573	1347	2570	2964	1867	1648	1501	2050	1848	2226	1354	2023	2589	2807	2575	3519	2580	2076	1728	1474	2791	1970	3147	2683
KLTH0D02178g	539	717	602	517	1166	512	546	471	721	249	491	730	650	256	1354	1132	1326	1016	852	559	1018	725	520	617	1233	851	479	874	719	352	1249	671	1295	764	2042	1205	1666	500	614	1074	1584	959	492	825	427	1267	780	1508	983
KLTH0D02200g	788	1144	1109	1663	1157	801	1250	826	1150	726	1148	1134	1226	871	2402	2552	2840	965	964	918	1327	1446	976	1378	1596	1159	915	2338	2352	1739	1010	886	1445	1105	1346	961	1486	1319	1455	1798	1921	1805	1538	1389	900	2295	1638	1813	1337
KLTH0D02222g	1199	1272	1304	1724	1065	985	1316	1297	1867	1215	1411	1563	1565	967	1386	1324	1567	1609	1558	1256	1693	1600	1069	1698	1495	1376	1289	1455	1475	1192	1197	1303	1896	1303	1623	1696	2021	1422	1731	2079	2561	1980	1922	1319	1190	1808	1394	2038	1621
KLTH0D02244g	2117	1896	1986	2349	2076	1642	2269	2409	3611	2234	2301	2102	2821	1574	10861	9817	11931	3034	2861	2426	2314	1814	1772	1983	3546	2833	2513	2742	3017	2423	2536	2325	3039	1697	3253	2562	3761	2847	3165	3547	3529	3057	2451	1603	1574	2561	1935	3277	2948
KLTH0D02266g	4143	1717	2264	2713	2824	2344	3573	3570	5232	3616	5597	8890	6067	4160	9856	9322	12111	3793	3615	2279	4248	4433	6094	4679	5479	4126	3741	5301	5789	3226	4584	3269	5151	5340	4732	3755	4622	5038	4443	5364	6846	6094	5109	4471	4237	7190	5936	6049	5457
KLTH0D02288g	782	436	377	590	536	415	656	661	1019	628	747	860	973	546	1204	1024	1298	719	644	415	628	598	855	652	675	531	514	594	698	472	569	464	578	700	693	572	687	1223	1030	1190	846	774	665	405	658	564	537	908	815
KLTH0D02310g	2375	1922	2413	2550	2108	1642	2630	2102	2932	1768	2540	2840	2767	1624	3979	3867	4706	2825	2802	2477	2518	2354	2650	2300	3001	2327	2036	3235	3359	2540	1664	1867	2688	2982	2548	3420	3826	4146	4011	4432	4839	4212	3596	2471	2555	3905	3187	3841	3821
KLTH0D02332g	1167	862	879	1395	1234	955	1433	946	1410	939	1424	1369	1856	979	1376	1313	1546	1590	1278	862	1227	1210	1258	1123	1210	958	843	1412	1503	843	1227	1037	1324	1679	1943	1348	1996	2291	2018	2215	1596	1358	1224	1179	1529	1984	1529	1839	1485
KLTH0D02354g	1527	1330	1575	2140	1750	1294	2182	1399	1992	1270	1793	1939	2021	1217	2354	2450	2818	2839	2493	1675	1755	1524	1626	1550	2367	1607	1341	2756	2682	2004	2094	1396	1888	2096	2509	1801	2335	3011	2872	2662	3445	2591	2245	1979	2026	3071	2261	3059	2697
KLTH0D02376g	2357	2509	2416	4077	2268	1931	2685	2527	3553	2365	2914	2421	3758	2352	3002	2955	3530	2997	2678	2106	4048	3484	2289	4711	3144	2571	2284	2831	3016	2459	3056	3032	4175	2090	3452	2940	3292	3445	3627	3982	3088	2594	2327	2062	1994	3552	2758	3227	2933
KLTH0D02398g	1043	1058	1130	1387	1710	1374	2157	881	1360	905	1139	1151	1349	763	1509	1441	1872	1534	1484	1001	1550	1483	1097	1386	1437	1220	1000	1566	1897	1079	1214	1060	1171	1411	1632	1723	2111	2113	1942	2134	1984	1805	1579	894	1361	1514	1224	2628	2220
KLTH0D02420g	191	323	283	447	229	158	200	365	475	282	380	207	515	240	283	310	321	335	265	278	419	395	233	477	335	306	245	269	224	279	207	210	288	185	344	394	310	270	468	522	475	367	375	275	231	401	334	358	351
KLTH0D02442g	111	228	241	327	249	157	289	182	191	110	212	88	318	174	207	209	263	202	198	174	291	271	70	305	312	258	256	195	240	185	182	263	321	310	262	163	254	282	325	334	314	294	282	160	242	228	203	204	203
KLTH0D02464g	1241	1168	2280	2035	2563	2495	3496	1243	1949	1167	1196	1008	1602	828	1113	935	1262	2146	2008	1691	983	1086	916	1040	1300	1196	1110	1004	1239	1001	697	1031	997	2412	2177	3221	3554	3243	3182	3928	2824	3356	2736	1522	1997	2505	2016	1287	1178
KLTH0D02486g	2153	2449	2596	3520	2699	2498	3461	2165	2874	1955	2331	1845	2877	1563	2819	2595	3124	3198	2653	2326	2417	2135	1723	2505	3470	3082	2797	4053	4113	3477	2530	2933	3353	2125	4428	4473	5393	4460	4649	4789	3934	3385	3521	2370	2108	3895	3309	3892	3344
KLTH0D02508g	221	779	760	1020	347	328	467	141	228	150	224	248	256	146	1161	1048	1229	1056	1108	807	1283	1075	200	1042	1185	1083	817	842	1076	751	904	699	1136	477	477	395	591	537	613	546	1648	1443	1128	895	345	1237	1075	1219	1056
KLTH0D02530g	7822	5306	6190	8929	5804	5423	7426	7003	10150	7184	8980	8662	11449	6531	5731	5300	6719	7806	6694	5797	6174	5945	7234	5971	7767	6295	5816	7538	8296	6403	5205	5098	7403	5877	6499	8497	10254	9092	8469	9778	12424	12295	11387	5997	5393	9426	7948	10815	9331
KLTH0D02552g	1573	1833	2019	2297	1683	1601	2278	1451	1979	1243	1827	1388	2420	1312	1069	893	1228	2125	1693	1745	1005	839	1173	925	1756	1374	1252	1645	1676	1464	1126	1308	1690	1332	2397	3718	3197	2529	2772	2884	1465	1352	1260	1225	1066	2302	1632	1358	1127
KLTH0D02574g	952	541	587	831	669	568	812	950	1302	1001	1069	929	1443	726	950	827	985	764	751	695	796	647	841	810	875	652	698	819	855	716	621	729	901	662	872	1023	1327	1168	1232	1220	920	915	725	549	555	821	698	862	820
KLTH0D02596g	558	944	857	964	489	498	515	423	523	472	605	546	899	464	796	757	1021	817	763	688	997	798	498	876	766	584	518	662	634	501	867	715	949	612	868	966	1149	789	1046	1241	1298	1085	809	593	537	923	705	1052	1033
KLTH0D02618g	880	680	792	1096	600	631	905	812	1113	749	918	942	1150	653	1207	1125	1360	1138	1042	944	960	843	767	1019	883	683	557	855	921	662	789	721	1029	577	964	838	1064	1006	1130	1191	1226	1056	929	761	592	1180	848	1126	1077
KLTH0D02640g	1007	839	923	942	1724	1122	1292	670	1020	475	929	1140	1161	563	1650	1430	1385	1812	1726	1140	1608	1172	912	958	1987	1316	706	1298	1167	477	2022	908	1522	1297	3209	1624	1917	1465	1421	1814	3299	2078	1306	1209	847	1838	1195	2223	1492
KLTH0D02662g	1948	1580	2013	2352	1662	1449	2102	1328	1831	1081	2255	1721	2920	1540	2198	2173	2467	2864	2879	2240	1988	1676	1567	1632	2596	2214	1606	2389	2610	1539	1826	1661	2063	1907	2447	2031	2553	3426	3205	3373	4540	4024	3491	1958	1867	3498	2510	2893	2261
KLTH0D02684g	5449	8751	8480	12048	9607	7815	8694	6095	8861	5004	9020	8075	10935	6541	9107	9388	10807	13978	11570	9613	12494	9098	6001	12941	13245	10838	7434	10840	11081	5774	12619	9575	15481	8653	26169	19053	19376	12047	11435	15161	21753	17273	11327	8348	6808	12737	8937	19134	16380
KLTH0D02706g	4065	4382	4359	6075	7721	6265	7174	3428	5095	3081	5798	5044	7872	4734	11297	8893	9311	8427	6545	5611	8972	5920	3807	9360	9572	6771	4958	5361	5895	2145	8237	6420	9959	9176	18720	12390	11181	8241	6706	9430	12568	9970	5787	4292	6188	6884	4756	9495	7921
KLTH0D02728g	16650	28698	43024	78668	24960	34099	43708	18493	27052	21259	20355	9969	37510	15476	6697	7138	8230	65792	54116	59258	82375	64796	16838	77821	51688	52447	54450	39911	47007	46729	13757	21850	20901	15596	24087	45084	38649	16117	21436	39830	31682	33915	30355	29466	19047	47141	35268	31861	28846
KLTH0D02750g	1094	1483	1848	3013	1034	1331	1625	1421	2033	1595	2091	1744	2769	1616	2998	3029	3683	2505	1942	1991	1446	1488	1541	1837	1876	1764	1678	2028	2279	1769	1450	1401	1903	1351	1222	1367	1058	1811	1555	1804	3291	3318	3435	1870	1046	3196	2510	3543	3009
KLTH0D02772g	1534	1560	1326	2597	1247	1541	2842	1903	2947	2470	1801	2051	2583	1778	2452	2055	2448	1532	1329	1570	1350	1132	1742	1738	1942	1604	1934	2686	2383	1870	975	1471	1830	2049	1544	2208	2175	2686	2992	3924	3943	4005	4426	1940	1995	2902	2686	3578	3158
KLTH0D02794g	630	488	595	827	727	641	1062	805	1072	682	882	728	1032	666	659	657	792	718	612	634	543	448	698	545	616	509	490	581	764	513	370	395	435	635	789	786	972	1176	1264	1574	2343	2094	1839	616	645	1040	784	1281	1016
KLTH0D02816g	2002	1935	1864	2822	1432	975	1613	1498	2036	1301	2183	2272	2867	1559	2682	2554	3249	2130	1822	1260	2252	1795	2050	1925	1829	1413	1143	2150	2360	1766	1532	1215	1744	1637	1849	1464	2040	2217	2397	2358	2687	2388	2093	1471	1192	2476	1992	2219	2026
KLTH0D02838g	1700	1916	1900	2404	1951	1695	2461	1573	2138	1283	1619	1728	2512	1318	1974	1550	1939	2485	2273	1871	2022	1802	1406	1632	2318	1969	1899	2091	2213	1664	1674	1677	2106	1883	2693	3442	3430	2338	2846	3436	3350	3315	2772	1661	1657	2376	1895	2741	2419
KLTH0D02860g	753	959	1096	1231	928	811	1265	723	780	665	965	931	1155	749	1163	1034	1402	1225	1343	1009	1148	1021	641	1013	1255	952	881	1048	1375	999	896	898	1026	1048	1316	1248	1628	1370	1484	1664	1747	1856	1469	917	1028	1427	1123	1489	1308
KLTH0D02882g	395	316	377	441	549	477	785	372	460	327	486	557	525	349	629	568	745	646	569	407	551	458	499	450	517	451	376	557	641	324	311	322	525	628	539	441	611	762	735	703	1024	1080	816	464	582	734	651	690	630
KLTH0D02904g	2979	2564	3338	4470	2954	3050	4430	3607	5080	3641	3985	3716	4588	2763	3805	3813	4463	3581	3396	2922	3693	3468	2961	4057	4441	3631	3364	4833	5355	4138	2647	3124	4059	2476	2910	3953	5135	4078	4390	4889	4964	5174	4483	2809	2495	4724	3632	4516	4211
KLTH0D02926g	2005	1204	1421	1732	1918	1802	3191	1201	1719	1378	1896	2166	2338	1200	1245	1057	1514	1833	1757	1371	1273	1441	1802	1536	1303	991	1067	1626	1779	1162	961	1004	1511	3135	1572	1998	2551	2790	2563	3134	3398	3773	3276	1429	2396	2443	1968	2384	2083
KLTH0D02948g	2431	1654	1680	1990	1385	1342	1957	1467	1948	1459	2512	2326	3576	1876	1120	937	1255	1886	1498	1529	1379	1543	1951	1518	1767	1285	1282	1414	1633	1263	1184	1387	1438	1825	1829	2340	2423	2309	2436	3145	2334	2498	2203	1447	1812	2097	1896	1789	1683
KLTH0D02970g	2458	2267	2309	3655	1789	1764	2026	2042	2894	2065	2483	1906	3254	1549	605	665	757	3552	2675	2929	3038	2402	1782	2538	4402	3825	3100	2663	3061	2215	2868	2983	3736	1362	3143	3301	3965	3136	2842	3141	5702	5699	4496	2554	1320	4012	3265	3477	3131
KLTH0D02992g	20114	18325	24387	31546	16557	18310	24436	15218	19338	14117	27100	18878	35133	17893	13408	12368	13632	32845	28572	32106	17608	15800	15491	15733	34156	28265	23188	27294	28530	23425	15504	18499	21547	19722	20148	28820	27569	32489	26571	30552	32501	33408	29309	22443	15610	35362	25974	31621	26697
KLTH0D03014g	596	503	736	992	712	456	823	724	1163	834	848	1331	924	620	980	901	1057	1126	1120	837	809	775	850	950	753	537	492	847	882	669	618	467	725	704	843	810	1022	966	928	900	1721	1434	1282	891	613	1242	972	1113	843
KLTH0D03036g	1449	1708	1861	1848	1490	976	1311	1664	2212	1395	1453	1377	1918	1010	1512	1259	1703	2045	1813	1956	1764	1292	1339	1361	1884	1537	1149	1771	1490	1368	1136	1382	1613	1232	2031	2091	2147	1651	2158	2489	3035	2462	1981	1400	973	2169	1533	2514	1809
KLTH0D03058g	5302	6795	8169	8866	4502	4155	5786	4101	5606	3949	6971	6279	8939	5554	6620	6812	8378	8528	7809	6424	6778	6553	5715	7303	10062	7567	7572	7585	8505	6131	7713	7873	10264	4949	6952	7195	7877	5651	5651	6800	8465	8463	7091	4773	3981	7848	6156	8736	7512
KLTH0D03080g	998	1856	2120	3652	349	355	472	1073	1557	1194	1374	990	1583	893	995	865	968	1794	1619	1262	1997	1653	1086	2163	1227	1196	1042	1250	1405	1109	1072	1001	1074	536	552	675	607	663	586	769	3809	3249	2627	1241	336	1970	1524	1936	1726
KLTH0D03102g	3297	5425	6332	11278	2562	2015	3694	4172	6271	4517	5221	4498	6346	4065	4003	3656	4311	5439	4751	3189	4914	4750	4905	4835	5380	4997	4847	6868	8493	6847	5145	3861	4272	4836	4043	2660	3548	6239	4721	4677	12815	13457	12332	3460	3274	5470	4826	8799	8925
KLTH0D03124g	1213	1826	1616	1986	1508	1449	1794	1399	2054	1409	1699	1644	2535	1261	1765	1384	1405	1944	1576	1525	1769	1350	1317	1930	2252	1827	1597	1981	1966	1311	1550	1702	2011	1557	2260	2677	2903	1523	1803	2713	2244	2138	1593	955	1275	1482	1159	1909	1697
KLTH0D03146g	279	557	622	799	490	506	724	324	493	360	391	402	451	317	1023	1007	1205	716	689	597	644	623	334	665	823	673	652	786	908	629	665	627	788	640	980	886	1170	1105	1207	1321	1021	1005	787	455	616	700	664	916	821
KLTH0D03168g	1358	1718	2091	2241	1099	877	1369	797	1343	874	1756	1765	2135	1296	2744	2738	3314	2171	1855	1446	1407	1464	1554	1325	2183	1740	1625	2383	2410	1920	1771	1651	2284	1360	1575	1400	1677	1871	1867	1895	2574	2361	2269	1275	1165	2064	1660	2496	2155
KLTH0D03190g	840	581	514	606	777	559	841	624	927	443	702	905	763	442	1286	1093	1278	1258	1108	796	1041	750	647	643	1244	900	657	926	946	564	1091	692	924	759	1800	1202	1068	1141	1409	1331	1601	1063	819	613	648	1051	736	1297	973
KLTH0D03212g	1063	479	539	573	623	369	479	676	746	593	1105	1209	1429	799	638	468	795	843	812	534	610	543	1221	498	879	575	503	616	676	462	724	532	747	643	1016	800	929	738	830	870	1092	864	772	612	534	885	686	795	657
KLTH0D03234g	830	646	714	792	944	624	1023	633	817	605	904	1228	1072	797	1337	1196	1438	1124	1028	769	929	947	831	851	1178	838	646	1089	1170	750	992	860	1203	1186	1251	899	1130	971	1045	1248	1563	1382	1190	784	858	1238	981	1236	1080
KLTH0D03256g	643	620	557	674	591	324	549	528	628	399	528	768	667	362	1102	969	1231	1026	916	725	693	601	622	531	727	600	473	1063	1145	794	633	410	616	650	701	578	709	776	829	910	1026	912	730	502	529	723	584	717	657
KLTH0D03322g	10372	13620	20046	25533	11787	12589	16148	9341	12865	9992	12193	6498	17801	8433	6651	6397	7178	17423	15013	14949	24636	21553	8973	21965	18672	16979	16816	12547	14158	12188	8020	12528	11504	5230	9911	13693	16064	9141	9806	11569	14824	15579	14254	10937	6347	16754	13841	15064	13235
KLTH0D03344g	3258	3512	4688	6907	3403	3090	4317	1882	3096	2238	2317	2006	3233	1681	1406	1479	1831	5345	4624	4141	5598	4244	2536	4278	7726	6862	7976	4453	5045	5740	3725	5912	4051	2450	4405	6698	5953	8356	7135	6781	4888	5339	4766	3410	3490	5271	4587	5147	4389
KLTH0D03366g	1540	1288	2097	2430	1501	1218	1960	1048	1581	1116	1324	1468	1789	911	1863	1773	2029	1939	1671	1523	1835	1443	1431	1432	1592	1590	1535	1716	1761	1322	965	1124	1363	1539	1800	1916	2783	2868	2555	2272	2126	2132	1572	1313	1250	1800	1218	1970	1712
KLTH0D03388g	2556	4611	5280	6917	3201	2679	3475	3201	4435	3198	3668	2535	4627	2565	3846	3899	4281	5327	4211	4406	4328	3523	2309	4208	6142	5006	4489	5993	6579	5416	3955	3770	3947	1992	4695	4733	5344	3820	4430	5263	5508	5356	4184	3632	2075	5946	4693	5950	5091
KLTH0D03410g	566	473	602	647	946	849	1616	480	724	545	843	779	1042	686	1878	1715	2112	574	582	455	716	658	608	648	908	695	563	839	1134	575	920	836	1296	1280	1206	973	1404	902	839	1129	1046	1078	912	523	852	833	666	1299	1152
KLTH0D03432g	753	662	664	632	798	688	916	554	728	341	805	841	872	502	801	682	809	1096	943	621	713	614	749	567	1064	795	615	975	1033	638	1086	768	1035	1012	1261	935	1090	1073	935	1065	1150	920	732	511	782	791	617	799	789
KLTH0D03454g	717	1026	1060	1654	1496	1256	1834	590	737	595	709	746	821	483	1998	1601	2111	1371	1128	867	979	1012	673	962	1451	1194	1160	1410	1657	1267	1439	1292	1656	1269	1854	2442	2622	2373	2391	2919	1597	1364	1423	774	1471	1221	846	1452	1178
KLTH0D03476g	593	870	742	1205	741	541	912	315	435	276	536	593	701	407	567	474	629	1370	1213	883	1219	1049	664	1038	337	274	268	402	510	341	362	217	405	754	1103	911	1247	1211	1221	1327	1433	1261	1137	746	637	1237	951	743	686
KLTH0D03498g	1031	462	594	807	660	489	864	692	1052	714	1195	1329	1419	888	1824	1921	2530	1137	1014	585	896	1098	1255	799	1106	784	733	1741	1750	1076	1067	762	999	967	763	487	602	1126	1144	957	1148	1071	988	967	771	1739	1239	1367	1126
KLTH0D03520g	885	720	725	973	818	748	1232	1013	1597	1118	1211	1656	1498	935	2591	2412	3111	790	751	761	1020	1035	1165	1172	1329	1168	1184	1480	1553	1032	1191	1069	1679	1054	1030	993	1130	1102	1110	1300	1259	1182	981	705	896	1146	885	1248	1075
KLTH0D03542g	681	2403	2232	3627	1505	1348	1571	781	1104	802	787	604	885	406	2075	1677	1889	1791	1492	1748	2994	1924	549	3525	2086	1901	2057	1543	1666	1674	1600	2022	2029	1045	2161	2931	2378	2287	2538	4152	2276	2165	2146	1919	1254	2789	2196	2411	2132
KLTH0D03564g	759	708	918	1414	1207	1010	1696	758	1271	823	980	797	1211	645	1248	1179	1428	1428	1028	808	874	891	606	1116	1344	1081	931	1215	1513	1055	899	1002	1425	1481	1414	1493	2181	2673	2543	3706	1337	1577	1047	643	1564	1117	995	1180	910
KLTH0D03586g	553	774	841	1127	402	380	649	298	427	269	508	718	653	405	1016	1180	1327	1068	1037	879	900	1016	490	912	922	708	599	972	1058	787	713	501	851	665	553	385	591	899	790	901	1349	1227	1171	760	649	1116	1009	1183	909
KLTH0D03608g	1845	3635	4066	5672	1468	1161	2156	1735	2328	1770	1993	2230	2534	1619	2937	2767	3511	3439	2876	2236	3411	4102	1814	3591	1946	1390	1063	2525	2608	1914	1409	1446	1866	2235	1670	1277	1776	2720	2348	2462	3382	2954	2874	3764	1825	6157	4934	3239	2670
KLTH0D03630g	8828	19146	27029	29112	21721	25750	27714	17856	27611	23606	10645	10753	15764	8581	16298	12905	15884	11648	9940	16405	11350	9510	8867	16059	17792	18259	22232	25657	26998	26399	6625	15657	12475	11764	16170	26561	19796	14971	17029	30168	19817	20067	22292	9528	9037	14854	12664	19667	14628
KLTH0D03652g	33781	26525	42391	66042	28518	52003	46281	21736	29818	23246	20978	7335	45736	16460	1949	1622	2149	78780	65534	91324	84959	45810	29289	76356	122507	118582	133878	29073	32033	59173	11581	29547	23487	14033	22236	85050	42814	10539	23633	51237	7591	7703	7581	22213	23846	34238	26856	19181	18012
KLTH0D03718g	681	649	866	938	767	639	874	889	1243	854	641	709	701	439	1715	1636	1908	1214	1033	836	942	976	679	935	1111	954	925	1319	1443	938	842	904	1193	1658	936	1082	1076	1595	1964	2897	2062	1847	1471	1008	1570	1562	1297	1990	1682
KLTH0D03740g	1246	532	638	612	783	611	1053	910	1178	891	1407	1678	1513	1009	2385	2150	2823	1148	963	710	949	896	1246	794	1250	989	828	1232	1438	886	1158	859	1329	2301	1188	1209	1338	1532	1711	1839	1447	1212	1039	792	1578	1177	977	1356	1184
KLTH0D03762g	772	402	395	504	537	400	522	486	736	484	765	653	993	598	744	639	767	549	549	436	589	473	855	584	673	564	456	616	623	408	558	495	735	657	872	750	923	824	818	952	824	701	597	454	604	693	501	668	636
KLTH0D03784g	2706	2664	3328	4422	3969	2144	3136	2830	3783	2308	3592	4192	3992	2424	7410	7228	8317	5968	5318	3486	4740	3507	3050	4234	5830	3858	2939	6160	6136	4171	5370	2946	5048	3498	8700	3963	4741	5913	5486	5445	7005	4552	3878	4222	2364	6357	5010	8084	5842
KLTH0D03806g	4832	5119	5664	6740	6275	5994	8658	3387	5490	3620	5578	5481	6713	3913	5359	5294	6445	6994	6608	5228	4789	4718	4337	5169	6994	5541	5235	6317	6362	5055	7252	5729	9258	5910	8189	7918	10094	7108	7653	8482	7454	6994	6052	4116	5143	6661	5579	8059	6930
KLTH0D03828g	637	575	596	821	688	605	856	354	624	460	696	848	983	621	738	673	832	864	855	520	874	827	709	876	1205	852	722	1160	1350	680	1047	871	1358	976	1023	713	1152	948	973	1084	1510	1356	1136	1172	751	1752	1323	1109	996
KLTH0D03872g	4999	2169	2828	5089	3456	3464	7342	3924	6034	5496	10610	7877	11628	7696	6539	6152	8277	5763	5834	3913	8118	8033	7803	8503	10925	8286	6629	8315	10854	5636	12122	7803	12480	6820	9670	2037	7478	4847	5757	5734	7199	8194	8029	4324	5874	7281	6551	10745	10931
KLTH0D03894g	199	361	455	555	169	152	277	229	328	253	215	154	305	155	687	744	648	994	800	673	643	786	162	572	869	753	666	431	527	312	318	358	742	169	154	131	213	252	210	324	1242	935	828	498	147	831	652	967	799
KLTH0D03916g	1605	2403	2287	1489	4857	2398	1796	1218	1661	704	1657	2321	1623	641	3105	2920	2272	4557	4606	2513	3888	2839	1711	1699	4731	2634	1139	2220	2034	618	4611	974	3720	2649	10097	3720	6224	2433	2599	3560	8324	4894	1284	3421	1635	4907	2756	7350	5825
KLTH0D03938g	1529	1849	1771	2448	1532	1511	1957	1350	2001	1197	1743	1359	1900	1231	3056	2346	2790	1721	1680	1706	2459	1525	1337	2544	2254	1843	1760	1731	1728	1668	1414	1949	2421	1267	2568	3563	3188	1876	2241	3438	2999	2484	2105	1261	1273	1934	1399	2557	2212
KLTH0D03960g	801	988	948	1079	1001	774	1097	655	924	548	948	1017	1274	686	1917	1503	1837	1321	1196	874	1149	870	879	897	1145	933	887	1245	1443	1033	1027	946	1280	1135	1425	1166	1428	1100	1130	1332	1392	1260	1106	693	1046	1052	882	1281	1202
KLTH0D03982g	1799	1551	2000	2740	2436	2836	3198	3101	4554	3264	3333	2440	4053	2583	7211	6005	7517	2159	2200	1857	2468	1617	2033	3081	5763	5202	4830	4439	5197	5160	3801	4501	7256	2533	4585	3228	4664	2611	2726	3861	2352	1971	1750	1334	2964	1757	1473	3091	2960
KLTH0D04004g	1192	1035	1140	1838	1399	1112	1827	927	1178	944	1348	1310	1615	842	1333	1095	1291	1665	1639	953	1322	1177	1189	1226	1572	1221	1028	1596	1623	1256	1520	1399	1808	1276	1778	1241	2189	1929	1711	1880	1714	1473	1392	1080	1185	1648	1433	1873	1600
KLTH0D04026g	3403	5480	7186	10333	3743	3215	5136	3042	4545	3122	5286	4455	6189	3639	5760	5589	6714	7622	6548	4125	5039	5600	3884	4762	8250	6645	4939	8778	10229	6865	5558	6804	7587	5161	5422	4154	6323	5378	4983	6120	9461	8767	8039	5193	4438	8050	6387	10270	9359
KLTH0D04048g	943	705	776	1055	608	544	1043	787	1073	723	1093	796	1311	736	759	693	1030	1148	868	625	842	711	775	735	1287	1041	891	938	1055	670	888	813	1114	811	967	1033	1187	1192	1147	1138	1357	1130	1121	691	816	955	742	1379	1332
KLTH0D04070g	513	618	680	933	493	444	818	360	601	436	377	420	579	337	521	471	622	1209	1098	880	853	909	367	868	682	474	433	485	567	330	501	394	516	746	681	508	681	930	784	786	1406	1126	1073	677	590	1046	859	1000	921
KLTH0D04092g	12544	9172	13927	19652	12794	14629	18115	8036	12046	8451	9797	7320	13976	7281	8378	7585	8900	14327	14187	12055	17976	13705	11005	16196	17475	14990	15234	11517	13391	13455	6732	8606	10827	10207	11034	14289	15412	5970	9175	15719	11227	9916	8547	7622	11699	11994	9365	13962	11993
KLTH0D04114g	576	496	616	608	427	439	556	361	531	406	704	847	1003	650	1143	1027	1190	471	514	351	484	618	679	620	548	440	338	576	686	374	622	587	887	401	304	244	326	407	375	440	1024	948	946	510	429	880	695	635	497
KLTH0D04136g	2047	1686	1831	2130	1298	1051	1494	1273	2023	1296	2239	2330	2576	1540	2008	1853	2315	2220	1942	1533	1748	1560	2035	1701	2166	1773	1644	2132	2375	1622	1853	1644	2423	1706	1982	1890	1893	1915	1892	2380	3161	2658	2264	1418	1405	2152	1840	2382	2131
KLTH0D04158g	908	966	1038	1212	1032	943	1251	763	1182	712	955	1014	1297	770	1252	1256	1334	1292	1114	958	1003	886	908	1175	1340	1126	942	1126	1357	932	1086	1078	1365	1377	1510	1679	1714	1505	1534	1969	1715	1589	1180	835	1018	1497	974	1464	1360
KLTH0D04180g	660	504	564	695	844	651	850	662	1091	696	1116	787	1124	719	983	933	1017	1147	994	773	995	750	741	882	1096	895	679	840	897	593	688	688	985	698	878	862	1064	891	1017	1263	1255	1235	956	736	583	978	777	918	845
KLTH0D04224g	4003	2711	3069	4998	3500	3597	4656	3542	5568	3836	5499	4014	7373	4466	4812	4340	4829	5028	4438	3459	4831	3936	3609	4399	6124	5027	4338	5366	6055	3988	4676	4596	6349	2953	6005	4962	6311	4712	4764	5499	6615	5494	4651	3183	2987	5073	3784	7701	6540
KLTH0D04246g	3767	3778	4389	5858	1954	2063	2847	3686	5362	3995	5024	3523	6795	4010	4847	4473	5244	4762	4163	3575	3882	3523	3407	3553	4453	3776	3422	3972	4277	3006	3710	3891	4751	2602	3520	3332	4170	3090	3045	3928	7146	6509	6008	3422	2436	5380	3918	5362	4797
KLTH0D04268g	4775	4634	4682	6466	4556	4187	6231	2948	4359	2834	5885	4544	7545	4471	3427	2878	3149	6159	5265	4202	4685	4723	4905	4598	6294	5111	3949	5092	5938	3914	4382	4391	5942	5417	7096	5736	7635	6982	6612	7528	8706	7968	7350	4056	5211	6680	5112	7573	6695
KLTH0D04290g	1336	1470	1325	2377	1197	1324	1920	1704	2507	1709	2058	1396	3036	1838	1202	948	1155	1526	1576	1486	1552	998	1540	1370	1845	1709	1643	1656	1960	1444	1328	1906	2005	1075	2287	2556	2864	2388	2466	3130	2674	2754	2598	1138	1383	1673	1497	2449	2216
KLTH0D04312g	1278	1974	1957	3225	1312	1276	1375	2004	2852	2398	1441	987	2097	1137	1424	1162	1108	3216	2825	2758	1833	1262	1011	1844	2535	2298	1909	1955	1956	1533	1995	1853	2076	1768	3650	3439	2892	4594	3651	4108	4906	3486	2912	1995	1137	2914	2316	2360	2033
KLTH0D04334g	1380	532	654	1015	874	743	1221	822	1285	789	1457	1324	1554	909	1119	1204	1275	1214	1133	737	701	743	1046	632	1138	933	765	962	1181	787	956	754	970	902	1457	1102	1460	1916	1852	1514	2001	1591	1352	943	956	1536	1216	1503	1339
KLTH0D04356g	953	771	823	969	793	646	873	972	1350	843	1065	990	1170	718	1045	932	1047	1356	1323	1068	1128	919	862	1060	1371	1141	868	956	1123	675	1264	932	1342	813	1483	909	1480	1168	1315	1518	1780	1438	1108	711	584	1316	1004	1299	1054
KLTH0D04378g	195	219	283	242	329	237	479	100	231	114	244	290	249	159	583	503	632	406	399	282	296	279	270	228	436	260	229	369	425	210	349	287	405	562	332	235	442	418	432	410	602	604	423	335	436	515	417	405	365
KLTH0D04400g	565	391	434	592	678	605	803	615	945	592	872	723	1046	635	821	723	810	831	785	627	537	449	695	457	909	725	596	957	949	638	943	626	1006	802	1222	993	1092	1032	1061	1281	1249	1071	758	477	556	809	698	858	728
KLTH0D04422g	548	527	511	742	671	618	867	497	740	508	664	683	790	510	623	646	756	711	616	588	617	497	726	596	821	588	587	771	912	597	729	613	892	750	884	898	937	758	759	925	1287	1171	975	573	466	781	749	1026	923
KLTH0D04444g	2501	2165	2142	2890	2172	1751	2283	2250	3264	2064	3099	2912	3738	2108	2631	2614	3018	3118	2976	2792	2778	2736	2476	2915	2894	2508	2212	2688	2878	2302	2625	2135	3090	1533	3670	3416	3965	2758	2941	3711	4464	3749	3147	2072	1577	3487	2636	3702	3047
KLTH0D04466g	5113	8644	8662	9887	10838	7973	8307	6154	9188	5213	7510	7572	8851	5301	18280	18307	21420	16950	14480	9648	11005	7216	4815	11448	20207	14808	9434	11162	10722	5114	21433	12125	21744	9368	33733	20068	19703	15154	13773	17013	34902	23109	13485	5787	7190	8176	5379	27890	21787
KLTH0D04510g	1985	178	232	213	80	87	156	464	808	622	1309	1009	1970	979	68	85	64	280	215	212	127	151	1225	148	267	308	281	31	52	31	181	511	342	810	294	396	317	357	401	432	549	609	558	305	433	526	417	87	58
KLTH0D04532g	5315	7124	8773	10242	5955	4187	4336	8178	11971	7144	9737	7936	11723	6755	11382	9808	10558	9258	9659	7920	15731	11074	6335	15279	13502	10736	8307	8216	9189	6192	8919	7237	12685	4572	12349	5886	10164	5784	6668	9090	12052	8334	5807	7033	3589	10736	7346	15132	11426
KLTH0D04554g	2191	3618	4517	6444	3158	2793	3819	2894	4464	2957	3481	2580	3762	2311	3261	3167	3703	5745	5126	4601	4641	4193	2182	4471	5376	4744	4097	5449	6400	5114	4788	4267	5743	2759	2485	2907	3999	4288	3955	4421	6582	6084	5321	3929	2400	6706	4970	6817	5749
KLTH0D04576g	1796	2704	3021	3970	2059	1724	3109	1612	2356	1677	2152	2363	2409	1438	4511	4162	4960	3500	2897	2390	3117	3492	1926	3117	4246	3630	3085	4486	5129	3324	3689	3622	5243	2940	2972	3113	3483	3365	3283	3428	5655	5130	4681	2798	2226	4264	3696	5489	4678
KLTH0D04598g	648	637	723	982	642	511	715	513	698	503	662	701	908	501	900	798	980	812	731	503	709	759	628	745	590	443	384	659	698	427	503	445	757	857	779	835	806	1029	1114	1101	1118	947	918	560	798	900	706	740	709
KLTH0D04620g	997	1758	1861	2339	1051	925	1534	892	1260	933	1124	960	1552	904	2024	1932	2376	2202	2182	1632	1806	1761	874	1783	2121	1637	1518	1921	2091	1480	1585	1627	2257	1098	1208	1105	1915	1452	1477	1337	2744	2637	2442	1451	922	2397	1873	2793	2589
KLTH0D04642g	362	517	443	604	444	364	541	147	269	138	381	413	506	306	661	657	760	716	608	385	608	655	401	516	460	356	321	491	635	307	414	420	584	686	561	494	586	593	506	612	970	745	714	564	572	871	744	743	627
KLTH0D04664g	824	664	699	901	562	412	757	756	1230	711	1027	992	1061	602	1104	871	1060	946	918	713	828	985	743	853	894	761	718	988	1014	667	697	646	1030	682	563	572	697	722	781	754	1606	1353	1104	751	524	1172	964	1244	1075
KLTH0D04686g	880	815	928	1071	776	645	1156	584	813	591	709	878	1006	528	1191	969	1362	1113	1122	813	966	1128	813	960	1202	1057	874	1237	1315	1011	985	824	1274	1071	713	1076	1253	1133	1329	1286	1869	1715	1318	890	809	1360	1137	1624	1361
KLTH0D04708g	755	833	952	1037	657	528	782	572	774	456	685	922	729	458	1013	909	1259	1487	1211	936	872	636	688	739	1216	899	744	851	995	766	1015	704	1109	989	849	1006	1156	1162	1161	1307	1299	1232	1032	896	709	1243	979	836	752
KLTH0D04730g	740	929	874	1257	673	532	836	768	924	654	631	740	721	340	4966	4855	5906	1761	1602	1195	974	1111	624	973	1246	947	746	1272	1576	1002	1008	775	1133	1051	957	571	892	1431	1419	1488	2082	1781	1449	938	858	1318	1129	1555	1259
KLTH0D04774g	717	1204	1642	2280	1610	1471	2397	996	1408	1075	1031	979	1274	786	1265	1391	1567	1754	1798	1447	1170	1269	785	1392	1181	1010	969	1308	1418	915	932	789	1323	1534	1124	1398	2132	2045	1630	1850	2819	2840	2869	1369	1177	2262	1935	2255	2032
KLTH0D04796g	24842	36793	42578	52869	38259	39624	68014	23582	35093	25749	24780	26187	34168	18063	30817	26318	31231	22984	22200	26276	9311	8541	21763	12182	20332	19266	22491	28658	29576	21913	8850	15350	18354	28701	29505	45448	53837	27847	29961	46479	26496	25396	24449	19765	20855	31660	26707	43740	39152
KLTH0D04818g	3661	4015	5093	6248	5189	4592	7028	3152	4427	3092	5078	4273	5679	3568	5890	5679	6788	6460	5956	4525	5314	5156	4030	5871	5860	4836	4641	6242	6756	5472	5956	5132	8007	5704	5581	5729	6735	6920	6700	7851	9023	8343	7321	4406	5272	7239	5602	7808	6762
KLTH0D04840g	3133	3877	4295	4905	2278	2130	2588	2450	3471	2082	2896	2478	4127	1961	3795	2899	3546	4528	3944	3621	4209	3474	2221	3908	5489	4534	4441	4143	4399	3606	3215	3941	5070	2138	3925	4183	4193	3418	3838	5264	6034	4977	4068	2209	2436	3024	2114	5501	4430
KLTH0D04862g	2744	3962	4279	4750	2025	1836	2475	1773	2839	1857	2956	2281	4148	2308	3047	2504	3250	3620	3273	2877	2769	2383	2170	2639	3865	3233	3091	3856	4146	3630	3682	3563	4408	1703	3040	3366	3221	2569	2832	3259	3914	3752	3520	2017	1641	3236	2638	3972	3469
KLTH0D04884g	560	1086	1329	1627	776	621	981	707	1122	796	854	634	1062	543	1897	1346	1595	1067	1019	854	1557	1228	533	1688	893	760	933	1003	991	611	628	789	1059	754	666	806	907	793	902	1246	1545	1551	1399	899	675	1491	1267	1415	1185
KLTH0D04906g	1050	2169	2259	3224	1176	1091	1653	1020	1609	1181	1634	1117	2042	1203	3231	2584	2826	1890	1822	1612	3206	2803	939	3580	1796	1600	1683	1988	2067	1321	1367	1767	2278	1118	1168	1500	1725	1476	1507	2351	3717	3848	3139	2087	1051	3315	2672	3418	2838
KLTH0D04928g	2250	3470	3374	4313	3159	2405	2654	2439	3648	2494	3779	2033	4443	2842	7846	6833	7694	5283	4447	3247	4647	3402	1885	4417	6087	4873	4053	4352	4420	3289	5945	3959	6380	1696	5735	3995	4855	4095	4026	4835	4756	4089	3360	3588	2235	5196	4050	6353	4820
KLTH0D04950g	1714	2842	2759	4813	2056	2102	2438	1597	2523	2051	2937	1985	3692	2346	3360	2732	3290	2642	2460	2157	2519	2063	1668	3024	3008	2513	2687	2428	2691	2090	2898	2912	4015	1085	2466	2513	3440	2717	2737	3837	3626	3671	3228	1850	1586	3074	2130	4047	3601
KLTH0D04972g	2328	1237	1580	1496	1274	1172	1931	1209	1835	1216	2684	2626	3552	1930	1731	1579	1936	1793	1586	1241	1068	1144	2616	1215	2040	1385	1303	1929	2168	1353	1914	1502	2256	1503	2057	1386	1793	1434	1454	1545	1841	1679	1737	968	1542	1699	1429	1719	1488
KLTH0D04994g	3243	2250	2243	2615	1875	1748	2575	2751	4045	2702	3361	3065	4130	2586	2168	1817	2149	3259	2625	2319	2248	2303	2875	2349	3575	2904	2539	2639	3022	2118	2717	2633	3075	1977	2912	2732	3239	3976	4154	3882	3779	3383	2855	1653	2109	2640	2059	3494	3172
KLTH0D05038g	6475	8557	9559	12907	5652	7017	9502	7455	11540	9246	10556	10388	14678	9123	9759	7502	8714	6676	5516	6139	8824	6128	8629	9704	9580	8769	9147	12595	12301	8632	5595	8778	9865	8855	6206	10724	9755	7489	8020	12144	18926	19386	19006	8905	7718	14569	11769	12752	11096
KLTH0D05060g	3704	2883	3423	4427	2605	2197	3533	1881	2660	1740	4440	3940	5981	3225	2075	2020	2299	3370	3225	2073	3212	4200	3818	3275	3344	2730	2342	3439	3950	2336	2836	2635	3600	4015	3968	3069	4425	4556	3813	4418	6663	6967	6203	3476	3906	5733	4645	5320	4368
KLTH0D05082g	1228	1312	1889	2143	1234	1045	1464	1024	1422	1041	1564	1397	1795	1026	10523	9892	11219	1707	1640	1193	1894	1946	1343	2123	1619	1415	1145	1558	1756	1113	1112	1181	1407	1582	1980	1755	2139	2071	1940	2505	4117	3965	3265	1690	1474	2603	2126	2325	2074
KLTH0D05104g	251	386	545	616	222	181	340	298	441	265	308	298	380	185	5481	4842	5769	546	495	387	655	711	226	688	291	207	214	297	406	238	170	172	301	269	304	311	397	311	356	400	925	952	874	504	243	750	585	517	453
KLTH0D05126g	852	384	429	409	606	450	851	505	727	514	786	1132	1058	745	1343	1008	1225	660	580	400	668	552	911	703	735	673	492	791	929	383	296	358	455	1266	1194	886	1354	1375	1193	1417	1842	1907	1582	909	901	1486	1081	1190	1020
KLTH0D05148g	6434	4710	5150	7055	3459	3191	4411	4665	6282	4331	4714	6264	6754	3377	3254	3196	3408	7592	6681	5561	4594	3646	4676	3274	6308	4983	3938	5351	5376	3975	4001	4171	4346	5109	6060	7326	6499	9945	8011	8162	11065	9751	8337	5653	3758	8774	6503	6198	5436
KLTH0D05170g	902	746	997	1178	784	631	891	634	770	541	793	927	961	629	1214	1050	1458	1999	1549	1474	884	809	748	744	1551	1188	910	1474	1451	1091	1220	905	1141	890	1352	1110	1357	1323	1517	1336	1597	1417	1075	814	732	1291	1000	1450	1328
KLTH0D05192g	511	340	581	544	673	499	694	386	439	246	615	593	790	416	703	591	728	677	712	595	655	664	552	530	789	564	462	573	653	377	706	514	756	695	1322	918	1020	792	930	1150	1085	942	707	410	490	732	524	906	890
KLTH0D05214g	606	628	698	1013	637	422	641	455	618	460	653	641	908	506	1247	1070	1458	1148	1011	874	1019	825	589	886	1544	1222	1014	916	1117	689	1130	1102	1252	964	1464	1180	1459	1396	1548	1825	1648	1371	1363	743	803	1050	797	1280	1077
KLTH0D05236g	976	1337	1294	2044	1157	1191	1981	1448	2151	1780	1587	1159	1922	1125	1713	1427	1594	1950	1539	1780	1161	967	989	1184	2536	2435	2346	2905	3132	2639	1505	2423	2487	1522	1934	2909	2844	2290	2279	3376	3487	3083	3059	1335	1291	1994	1511	3022	2546
KLTH0D05258g	2278	1298	2084	2314	1100	1264	1736	2432	3599	2501	3209	2489	4127	2374	2469	1757	2332	3729	3551	2688	2465	1796	2888	2783	4734	3430	2525	1713	2035	1708	4251	3090	4730	5927	2740	1912	3092	3277	3496	4366	2857	2652	2167	2895	2559	4857	3666	4147	3675
KLTH0D05280g	131	95	164	236	21	41	42	117	168	136	273	204	298	177	207	137	172	600	524	386	393	418	228	580	135	104	84	91	111	67	191	150	321	399	58	42	40	94	105	125	702	668	549	386	162	600	437	656	491
KLTH0D05302g	421	162	141	250	279	200	293	410	566	337	495	447	598	319	499	484	507	405	303	186	259	320	417	295	454	321	296	604	574	376	376	295	496	210	164	97	222	214	185	195	494	469	366	227	83	450	319	268	186
KLTH0D05324g	538	399	374	534	512	382	612	493	769	458	509	556	808	345	572	649	759	728	664	535	519	479	511	428	1067	780	539	864	913	539	645	499	807	554	870	669	830	704	741	785	1023	833	691	528	368	851	716	753	680
KLTH0D05346g	1205	1496	1339	1472	1800	1141	1282	1488	1993	1006	1697	1619	1991	1117	2064	1848	1932	2337	2140	1620	1940	1605	1237	1584	2411	1658	1248	1625	1510	890	1974	1320	2042	1237	2933	2221	2871	1239	1576	2538	3116	2334	1308	1316	1046	2164	1402	2511	2025
KLTH0D05368g	2454	1721	1965	2658	2930	2568	3927	1733	2667	1610	3955	4133	4583	2844	5049	4878	6116	3377	3087	2054	3672	4651	3299	3765	2722	2294	1936	3410	3935	2160	2380	1985	3180	2954	2808	2149	3397	2893	2488	2618	6364	5568	4853	4173	2364	7465	5704	6576	5408
KLTH0D05390g	1564	1243	1252	1615	1210	1094	1456	1442	2111	1350	1469	1430	2152	1103	1989	1754	2170	1724	1414	1410	1429	1330	1308	1457	2396	2038	1995	2142	2232	1607	1651	1851	2316	1539	1765	2061	2282	2299	2347	2739	2769	2536	2028	1439	1444	2356	1715	2418	2206
KLTH0D05412g	3651	4800	5569	6041	3932	2772	3834	2858	4160	2576	4227	4313	5069	2883	4208	4114	5014	8961	7049	5526	3917	3234	3510	3586	7132	5325	4622	6675	6891	5766	6441	5397	7122	3507	5671	5400	6469	4340	4601	5674	6025	5670	4240	4042	2560	6403	4857	7060	5941
KLTH0D05434g	784	1032	1278	1797	1008	856	1235	1470	2097	1505	1316	1136	1591	928	1919	1773	2093	1834	1503	1198	1714	1579	1033	1714	1147	1055	1049	1175	1339	963	872	870	1128	913	1100	999	1352	1563	1414	1685	2203	2046	1717	859	850	1469	1120	1953	1756
KLTH0D05456g	457	297	340	499	316	280	467	300	403	264	583	536	609	418	597	516	704	516	436	321	522	484	455	410	237	196	203	308	285	259	249	251	364	378	471	313	503	619	520	640	695	595	528	338	427	611	471	630	540
KLTH0D05478g	707	354	394	597	359	256	411	670	934	517	984	1062	1185	687	1698	1648	2199	686	766	439	1429	2045	982	1814	1062	879	800	1192	1286	751	895	771	1192	399	423	347	487	430	434	459	1533	1372	1011	802	336	1330	968	1302	1061
KLTH0D05500g	2257	2374	3004	3827	2220	1883	2678	1598	2511	1702	2477	2324	3224	1803	2762	2738	3126	3761	3125	3111	2652	2290	1906	2556	3318	2692	2379	3606	3748	2877	2281	2321	2949	1656	1489	2379	2654	2930	2444	2593	4568	4545	3977	2742	1372	4824	3859	4389	4208
KLTH0D05522g	2552	2504	3100	4299	2959	2625	4031	2293	3199	2067	3064	3458	3427	2166	11716	11309	14133	5242	4652	2936	2461	2540	2761	2457	5218	3903	3504	4869	5467	3793	5593	4345	5712	3903	3981	3388	4386	4277	3768	3795	4710	4784	4013	3750	3247	6168	4781	5496	4968
KLTH0D05544g	4293	8943	13195	16421	3533	3206	5373	3575	5148	3880	7946	6634	8646	5522	11385	11134	13627	13062	12681	9442	12244	14743	5549	13680	11011	9732	9915	11174	13133	9157	5926	6992	10221	7956	4112	4760	7011	8634	7370	8365	16059	16544	15704	9906	7370	17668	13698	21804	19593
KLTH0D05566g	864	345	388	632	596	468	805	829	1186	720	754	946	1005	559	5798	6043	7217	722	595	259	1250	1811	901	1189	937	868	758	1812	1696	1093	726	763	884	1110	396	338	602	1020	898	1019	1391	1629	1671	1466	1100	2451	1830	1772	1381
KLTH0D05588g	1139	1749	2020	2677	1964	1569	2563	2087	2700	1912	1956	1586	2403	1476	6494	4624	5680	3777	3656	2828	3821	3836	1368	4507	3831	3201	3283	1946	2416	1603	1496	2036	2360	3564	2887	1332	2038	4039	3130	3152	9069	7274	6042	5416	2381	8727	6756	5370	4734
KLTH0D05610g	98	613	746	907	305	231	314	98	174	93	164	110	159	104	634	514	672	1226	938	899	842	790	121	832	636	523	356	630	657	355	880	562	948	254	831	554	576	271	316	444	1755	1435	1010	803	168	1284	889	1387	1193
KLTH0D05632g	551	895	784	1046	1037	748	773	581	895	443	617	501	651	371	1269	1159	1156	1306	1383	1099	1411	978	428	975	1774	1347	990	964	1011	535	1445	978	1442	1139	2378	1658	2020	1078	1315	1716	2063	1545	916	834	783	1378	977	1466	1248
KLTH0D05654g	726	570	649	788	854	845	990	758	926	532	886	605	978	557	1163	1052	1331	880	908	768	792	596	700	735	971	749	629	689	753	503	1204	954	1592	842	1241	1196	1754	1489	1293	1632	1219	992	788	512	792	886	639	1033	818
KLTH0D05676g	7426	4581	6074	6247	2003	1720	2408	860	1065	874	6310	5613	6947	3929	1499	1364	1873	29257	24114	26889	5001	2982	4598	4407	30395	18129	8917	5727	6015	5975	26422	11389	14309	1449	7324	1747	4059	1278	1208	1198	3079	2682	2270	6551	1065	9041	7222	3895	2917
KLTH0D05698g	750	318	696	765	387	368	604	620	909	669	874	830	1096	657	863	846	1067	1401	977	1221	502	478	771	485	656	504	373	610	548	572	428	312	443	467	498	420	433	680	798	876	1016	817	760	943	433	1624	1341	2043	1853
KLTH0D05720g	835	509	589	691	304	280	398	654	956	563	801	632	931	534	695	492	766	833	769	682	756	650	674	625	1169	1043	971	699	835	640	1075	1201	1668	347	542	550	555	413	517	549	1001	992	797	544	374	848	622	1201	1019
KLTH0D05742g	2547	1705	1790	2453	1474	1168	2010	2003	2944	1965	2798	2936	3565	1999	2613	2481	2957	2527	2512	2076	2287	2227	2405	2025	3508	2904	2510	3150	3189	2662	2992	2878	4541	1720	1904	1908	2278	1892	1854	2227	3964	3611	2727	2018	1444	3161	2665	4081	3202
KLTH0D05764g	1996	2340	2512	3470	1720	1764	2338	1593	2330	1730	2288	1734	3220	1926	1223	876	1126	2756	2419	2570	2569	2201	1486	3032	4746	3942	3458	3604	3313	2723	2100	2780	3316	1773	2844	3487	3452	3549	3381	3891	3846	3399	3067	1772	1697	2899	2278	5538	3997
KLTH0D05786g	1677	1196	1285	1948	2182	1601	2498	1835	2532	1649	2154	2329	2407	1485	7530	6200	7977	2362	1902	1463	1802	1645	1848	1853	2364	1840	1605	2383	2745	1839	1952	1575	2413	2120	3386	2490	3343	3646	3274	2876	3301	2634	2398	1161	1731	1847	1523	3143	2783
KLTH0D05808g	569	327	518	541	584	394	672	546	777	628	641	675	686	436	3121	3419	4041	636	633	485	614	670	557	568	941	729	738	1213	1428	998	742	617	828	553	725	616	899	815	880	781	1014	823	629	477	531	867	674	1085	904
KLTH0D05830g	6125	3725	4412	5449	4225	3712	5692	4340	6681	4549	8106	9675	9504	6227	7833	6969	8052	4962	4325	3060	4064	4399	7307	4252	5077	4366	3553	6158	6258	3937	4218	4007	5674	5581	6310	5482	7298	5606	5587	6597	7526	6714	5924	4133	4737	6860	5372	8055	7047
KLTH0D05852g	1429	1230	1556	1754	1132	766	1314	928	1343	745	1579	1589	1864	1049	1373	1353	1792	2110	2095	1667	1600	1344	1388	1421	1714	1373	1070	1450	1672	1175	1200	956	1423	1399	1508	1126	1696	1868	1857	1905	3024	2725	2361	1375	1179	2432	1986	2354	1793
KLTH0D05918g	903	930	1200	1240	1081	1023	1575	812	1104	764	1108	1157	1300	783	1404	1205	1749	1298	1246	997	1135	1192	1018	1101	1292	1137	861	1300	1459	1020	1131	1142	1333	1599	1730	1809	1999	1589	1737	2095	1927	1822	1427	900	1335	1421	1235	1169	1123
KLTH0D05940g	236	181	282	321	253	210	342	132	160	114	197	237	262	133	691	622	717	329	398	261	415	474	159	364	361	311	315	273	355	280	300	283	411	284	356	326	441	306	339	448	541	510	342	356	297	608	493	485	409
KLTH0D05962g	1821	2279	2798	3246	1911	1916	2625	1343	1694	1180	1420	1568	1953	1014	1761	1526	1962	3478	2956	2312	2096	1689	1454	1931	2751	2352	1787	2273	2363	1679	2149	1884	2467	1911	2834	2895	3125	2886	2508	3139	2895	2856	2203	2145	1693	3358	2735	2889	2559
KLTH0D05984g	635	1401	1376	1856	1037	831	1643	635	840	559	762	681	877	476	2514	2145	2882	1268	1149	998	1418	1415	652	1506	1569	1150	1035	1366	1456	1110	1018	886	1200	1024	1670	1606	1802	1459	1566	1735	1614	1587	1440	849	989	1452	1144	1681	1657
KLTH0D06006g	1359	2083	2212	2708	1369	1190	1589	1775	2771	1841	1709	1561	1975	1107	5531	4786	5773	2388	2058	1696	1751	1547	1318	1698	2568	1994	1602	3272	3249	2796	1548	1588	2053	1220	1911	2063	2480	1655	1902	2636	3008	2640	2220	1655	1208	2623	2196	3396	3250
KLTH0D06028g	3761	4870	5241	7378	4472	3369	6005	2439	3425	2038	3436	3359	4348	2491	15447	14048	17758	7036	6022	4912	4253	3964	3168	3953	6540	4808	4054	7541	7982	7245	5641	4859	6196	4674	7595	6468	6970	6780	7267	7789	6657	5055	5129	3826	3532	6712	4985	7157	5891
KLTH0D06050g	1421	3309	3236	2390	3823	2403	2171	1225	1591	701	1480	1862	1698	867	3461	3152	2866	3564	3756	2517	2956	2434	1577	2066	4626	2928	1848	2408	2220	1006	3519	1761	4354	3058	6950	4429	6140	1247	1950	3830	6275	4679	2003	2315	2025	3653	2310	5325	4417
KLTH0D06072g	316	555	883	697	524	493	1124	117	208	138	229	309	422	192	413	383	439	426	519	403	227	192	240	235	446	361	369	409	511	367	201	343	393	881	553	509	682	483	632	813	278	356	353	347	710	644	446	548	541
KLTH0D06094g	1010	1408	1479	2124	1805	1189	1584	923	1223	787	1403	1245	1841	963	1714	1619	1892	2344	2187	1588	1668	1400	1054	1460	2123	1649	1379	1822	1775	1324	1768	1429	1987	1539	2613	2362	2918	1919	2070	2502	2860	2459	1662	1373	1136	2104	1584	2682	2054
KLTH0D06116g	4340	3616	3739	5179	4316	3815	5030	4152	5948	4043	6029	4658	7777	4385	6164	5484	6657	4419	3905	3254	5091	4471	4022	5516	5011	4152	3890	4535	4825	3533	3776	3784	5439	3023	5062	5418	6479	4894	5400	6480	6507	5558	4718	3443	3066	5374	4589	5976	4929
KLTH0D06138g	2332	1872	1962	2337	1903	1786	2748	1487	2290	1495	2399	2542	2870	1752	2547	2287	2639	2896	2665	2232	1712	1920	2165	1740	3495	2859	2651	3092	3778	2495	2402	2449	2819	2586	2653	2796	3538	3209	3353	3479	3359	3293	2552	2061	2153	3205	2590	3201	3049
KLTH0D06160g	744	1874	2031	2178	1649	1524	2315	960	1285	883	1219	1135	1657	973	2973	2655	3229	1799	1822	1327	1810	1668	919	1806	2325	1721	1763	2704	2858	1995	1837	2023	2976	2487	1855	2048	2281	2082	1966	2415	3344	3185	2837	1890	2057	2907	2439	3124	2573
KLTH0D06182g	397	1260	1217	1780	1537	1267	2142	461	560	348	498	486	706	405	1767	1779	1889	1323	1240	907	1000	1060	471	1128	1751	1341	1185	1862	1986	1019	1925	1538	2574	2432	2931	2212	2620	1843	1952	2328	2318	2040	1701	1364	2060	2069	1664	2378	2081
KLTH0D06204g	9066	17515	19568	22992	14824	12860	13827	9934	14448	9279	12873	11682	16421	9543	22142	19561	23670	24234	20308	18974	16949	12123	9723	16817	27051	20782	17789	17426	18143	9798	21841	20069	27893	14992	31524	25037	24734	15012	14516	19111	29813	23981	16325	11153	11153	17360	12608	30793	26137
KLTH0D06226g	1461	2379	2357	2831	3457	3454	4235	1484	2208	1334	1594	1284	2069	1125	3117	2604	3335	2044	2167	1914	1595	1670	1220	1733	4033	3246	3000	3013	3386	2740	2697	2832	3723	1879	3675	5491	5918	3029	4401	6729	3539	3100	2423	1331	2358	1915	1554	2878	2364
KLTH0D06248g	1027	1387	1141	1663	1854	1471	1698	1306	1723	984	1462	1247	1683	1024	1688	1682	1993	1541	1570	1352	1358	1073	1111	1157	2291	1786	1506	1841	1856	1530	1546	1555	1923	1463	3126	3000	2963	1894	2066	3183	2521	1970	1621	960	1276	1589	1186	2150	1951
KLTH0D06270g	547	876	920	1021	730	590	688	525	685	394	575	610	770	382	657	672	649	1311	1062	1339	650	491	543	588	1483	1040	985	812	909	559	794	780	1048	775	974	922	1005	702	714	914	1217	993	718	587	636	972	674	865	839
KLTH0D06292g	2120	2979	3516	4392	2321	2383	3543	1334	1691	1334	1782	1597	2462	1282	2264	2144	2666	3705	3227	3347	2338	2231	1729	2356	4671	3961	3851	3671	4260	3406	2690	3252	3892	2497	2843	3932	4180	3506	3343	3808	4014	3825	3591	1827	2433	3188	2510	3664	3146
KLTH0D06314g	6081	9842	13477	18058	8912	10385	11705	3949	5656	4060	5900	3962	10951	4771	2255	2000	2650	13934	11951	12058	21825	15661	7256	22926	19340	17402	17128	9464	10672	12320	7155	11443	12022	6499	15340	20365	19880	5620	7449	11439	9521	8545	7330	7893	7782	12014	9543	13773	12148
KLTH0D06358g	6049	6705	8350	9131	5350	4493	6812	4248	6371	4283	7541	7305	8933	5402	10169	9754	11648	7809	7495	5673	6186	6718	6252	6121	8786	7222	6753	9517	10355	7939	7051	6765	10685	5706	4944	5204	7790	6393	6308	7072	11067	11095	9252	5837	4934	9719	7734	11324	10097
KLTH0D06380g	1724	1548	1578	1963	1488	1275	1724	1507	2035	1283	1862	1758	2360	1316	2468	2227	2711	2434	2112	1663	1591	1469	1755	1719	2789	2110	2005	2287	2564	1826	1856	1832	2563	1688	2191	1389	2269	2058	2246	2209	2351	2090	1665	1289	1313	1938	1722	2526	2165
KLTH0D06402g	4241	2242	2731	3573	3566	3038	5423	2687	3784	2422	5086	4457	6482	3725	2811	2778	3371	4472	3856	3025	2281	2281	3988	2109	4120	3349	3024	4584	4991	3512	3178	2764	3913	4636	4382	4622	5646	5413	5168	5560	3997	3615	3070	3134	3315	5065	4066	4564	3496
KLTH0D06424g	580	1484	1467	1723	539	548	686	754	880	597	749	738	922	553	1506	1427	1580	1666	1584	1316	1263	1235	632	1323	1179	1041	832	1472	1455	1152	1294	1217	1522	808	782	839	838	989	942	1287	2284	2185	1835	854	738	1400	1152	1682	1489
KLTH0D06446g	915	916	1020	1110	756	671	860	704	1082	651	794	1065	903	516	1070	954	954	1986	1640	1249	972	766	865	786	1549	1117	995	1299	1385	1036	1442	974	1207	1095	1393	1362	1520	1381	1241	1684	1799	1464	1147	1057	771	1725	1257	1216	1113
KLTH0D06468g	602	490	587	738	550	487	770	357	593	404	535	704	740	483	945	1020	1142	749	597	509	604	635	647	571	788	757	538	932	1083	594	762	720	917	651	738	821	853	783	785	935	1079	1062	980	673	638	1019	921	1072	1186
KLTH0D06490g	1386	1399	1348	1953	1966	1649	2341	1409	1891	1283	1577	1759	1843	1047	1812	1591	2126	1886	1808	1493	1745	1657	1307	1682	2070	1736	1743	2294	2423	1955	1807	1474	1871	2576	3648	3333	3777	3689	3591	4177	3811	2799	2418	1516	2271	2391	1930	2917	2355
KLTH0D06512g	1143	1088	926	1382	2214	1614	2264	831	1120	726	820	1193	1329	693	1302	1089	1331	1204	1060	762	804	510	1088	618	1485	1349	1094	1372	1359	1151	1348	1092	988	3182	4013	4041	3691	4066	3280	3937	2154	1742	1739	1145	2421	1724	1384	1454	1221
KLTH0D06534g	7025	7268	8152	12335	6615	6588	10639	4982	7779	5756	7187	4477	10182	5142	3528	3244	4086	6367	5545	5618	6296	7042	4704	6851	6857	6302	6815	6046	6989	6318	3222	5354	6109	4072	4956	7342	10895	6243	6562	8778	11802	13927	12982	4524	5016	7816	6386	11045	10368
KLTH0D06556g	607	465	571	795	591	502	971	465	664	445	641	741	698	369	967	907	1182	1102	874	654	545	577	628	509	816	698	500	947	1115	627	670	459	843	911	670	589	874	914	853	833	1216	1150	1027	554	631	837	674	987	863
KLTH0D06578g	1306	1434	1614	1975	1432	1231	1807	951	1507	934	1406	1630	1869	1067	2166	2130	2602	2580	2481	2091	1615	1491	1270	1633	2393	2156	1783	2562	2561	2092	1830	1882	2367	1337	1954	1923	2188	1825	1667	2117	3256	3177	2487	1345	1031	2366	1832	2552	2228
KLTH0D06600g	2920	2304	2712	2904	2788	2655	3600	2225	3290	2064	3355	3373	4468	2528	3916	3394	4247	2543	2114	2049	2365	1823	2956	2447	3356	2919	2599	2894	3241	2508	2572	2894	3883	2886	4537	5703	5192	3237	3603	4819	4556	4133	3541	1868	2689	3121	2508	3884	3275
KLTH0D06622g	949	379	368	333	440	306	502	594	890	446	709	886	965	510	2593	2655	3486	1101	1023	514	1688	2024	849	1506	1161	692	464	1038	1027	597	745	495	825	570	768	438	606	582	497	442	829	670	447	1096	415	1935	1662	1282	1101
KLTH0D06644g	541	440	382	480	519	405	481	476	660	487	507	509	582	336	829	665	775	723	655	592	449	328	507	409	756	585	409	750	836	590	604	497	662	492	726	1009	1028	853	745	958	878	806	608	394	400	731	598	586	635
KLTH0D06666g	1542	921	1164	1326	1421	1187	1454	1186	1569	1006	1480	2037	1979	1043	1542	1379	1736	1936	1715	1249	937	752	1458	822	1519	1147	981	1595	1583	1141	1624	1094	1573	1532	2039	1801	2003	2448	1908	1961	2786	2271	1815	1465	1218	2166	1847	1397	1252
KLTH0D06688g	1233	1017	1154	1302	1157	943	1291	1126	1580	917	1333	1357	1533	940	1562	1475	1919	1548	1376	1209	1215	934	1182	1085	1591	1327	1094	1491	1697	1058	1287	1193	1658	1186	1678	1732	2017	1826	1630	2154	1719	1574	1031	918	1029	1392	1233	1727	1420
KLTH0D06710g	1436	2422	3305	4089	1525	1275	1881	1084	1639	1170	1728	1199	1917	1153	3130	3262	3861	5520	5200	3692	2238	2251	1305	2163	5083	4231	3431	4984	5626	3864	3698	3407	4692	1569	2354	2223	3036	2163	2443	2662	4690	3917	3189	3148	1494	5192	4092	5441	4900
KLTH0D06732g	2429	6089	5252	5891	7907	4423	3794	7225	9632	4383	4145	4287	3836	2163	4327	3288	3042	9152	8801	7169	5117	4068	3494	4395	5500	3818	2316	4298	4348	2321	4673	2929	5548	3785	14761	6520	8580	5321	5486	8475	14320	8178	3659	6038	2724	8351	5588	14331	10019
KLTH0D06754g	24034	22165	29411	39333	23273	34880	36214	54593	78874	61762	11098	8903	18078	7866	8587	7549	9370	37500	32343	45211	37215	24971	13080	42198	32772	31910	39765	16718	18612	21520	7283	10867	12458	10759	16782	41808	23994	11947	20349	41574	14515	13086	12183	13331	17167	20277	16417	21427	19981
KLTH0D06776g	734	848	1366	1992	1050	1160	1632	2066	2787	2015	1044	750	1487	797	791	807	1018	1341	1152	1157	968	932	639	1002	1094	921	955	1544	1786	1383	721	707	1126	789	754	729	1097	1246	1126	1145	1076	721	631	471	588	935	705	1974	1718
KLTH0D06798g	783	1217	1306	2133	509	547	801	982	1458	1117	1075	688	1432	738	2418	1992	2110	844	874	721	1338	1327	749	1157	2411	2168	1643	2691	3467	1932	1835	2432	3059	433	1465	1095	1350	856	1040	1061	767	744	559	855	426	1228	1073	461	396
KLTH0D06820g	795	929	957	1535	838	844	992	1372	2112	1352	1587	1023	1743	1029	2060	1781	1937	999	995	894	1307	1145	1016	1107	2680	2273	1872	2694	2747	1932	2049	2735	3231	500	1147	1183	1350	602	667	966	1258	1160	712	735	440	1229	845	799	664
KLTH0D06842g	4312	7017	6299	11328	3892	3508	4580	6982	9627	6500	6900	4925	9326	5356	3793	3404	3728	4970	5234	4433	8012	6263	4535	7003	8370	6965	5586	6672	7158	4859	4791	6858	6963	4950	16300	15445	15836	8699	10026	12777	14644	13021	11115	5727	5122	8923	6652	8066	7172
KLTH0D06864g	1638	1306	1366	2412	2406	2426	3794	1209	1875	1298	2206	2283	2426	1697	3634	2929	3497	2123	2094	1400	2011	2190	2089	1979	2146	1645	1453	2466	2915	1644	1657	1591	2502	2930	3575	3058	3627	3270	2856	3175	4139	3473	3172	1555	2235	2635	1982	3789	3271
KLTH0D06886g	1733	2510	2376	4722	2358	1979	2880	3793	5240	3561	5101	2978	5423	3589	8004	7322	8650	2367	2178	1980	2966	2884	2807	2881	3801	3232	2756	3782	4525	3056	2425	3017	4613	2170	3019	2157	3954	2058	2705	3363	5469	5078	3885	1888	2025	2963	2418	5473	5007
KLTH0D06908g	4737	4056	5010	6826	6235	5993	7275	4976	6689	4709	5491	4721	7243	3870	3970	3940	4452	6682	6221	6115	6787	6193	4140	6591	7307	5958	5637	6029	6191	5476	3992	5176	5258	5579	9719	10421	11241	9671	9293	10801	12739	11230	9623	5887	4987	9045	7743	9365	8741
KLTH0D06930g	542	898	1210	1590	644	728	1003	272	369	232	463	633	529	372	544	511	634	1130	1013	835	822	793	525	928	1013	783	733	855	1132	907	1023	1048	1132	956	1211	890	1243	1463	1336	1512	1883	1938	1936	731	935	1291	997	1927	1643
KLTH0D06974g	53	1076	1224	2009	192	244	261	29	52	28	40	35	52	32	550	421	542	1108	962	861	1228	1427	23	1209	678	606	562	683	771	664	422	688	756	185	322	289	430	315	376	478	2387	2287	2122	951	242	1489	1093	1224	1081
KLTH0D06996g	3308	2234	2342	3805	1939	1472	2699	1845	2827	1974	2141	1526	3324	1443	780	839	896	4187	3211	2214	3624	2669	1742	2703	1808	1410	1082	1762	1749	1371	1772	1281	1385	1592	5742	3501	4970	9340	4781	2426	3640	3261	2852	3408	1169	5183	4023	1576	1349
KLTH0D07018g	410	347	463	747	253	190	364	260	430	299	482	318	642	293	343	288	236	726	511	356	282	258	333	227	389	303	246	268	364	220	273	261	325	345	748	528	773	412	384	363	994	821	641	397	199	737	498	714	583
KLTH0D07040g	2441	2006	2414	4153	3060	2526	3226	2584	3907	2783	3952	2294	4752	2615	3486	3233	3641	3613	2751	2529	3022	2622	2095	3004	3957	3612	2891	3188	3637	2802	3045	2799	3829	1898	5335	4343	5162	3701	3831	4687	4013	3754	3010	2847	1783	4348	3390	4153	3696
KLTH0D07062g	1667	809	1110	1656	1116	867	1464	1301	1875	1354	2099	2124	2545	1538	2223	2252	2714	1595	1382	1111	1437	1248	1897	1290	1714	1615	1241	2467	2411	1640	1025	1086	1470	1442	1243	1115	1481	1815	1618	1800	3374	2977	2670	1904	1211	2974	2327	2809	2547
KLTH0D07084g	857	1161	1345	1978	1363	1142	1860	848	1094	757	1218	1260	1348	710	1980	1949	2266	2431	2116	2022	1827	1557	887	1748	2269	1794	1450	3248	3487	2156	1992	1629	2522	1714	2583	1995	2636	2135	2426	2710	2516	2100	1660	1552	1545	2490	1790	2753	2582
KLTH0D07106g	905	501	936	1153	1428	1126	1912	745	952	600	1516	1412	1809	1064	1389	1278	1616	1538	1290	1227	1101	1042	1499	1180	1193	983	861	2129	2417	1375	1232	1029	1422	1230	1553	1335	1629	1548	1297	1322	1204	884	783	554	731	1038	737	1635	1466
KLTH0D07128g	2464	1222	1337	2158	1674	1384	1989	2853	3899	2728	2012	1762	2572	1494	1288	1271	1582	2195	2002	2024	2891	1805	2029	2151	2501	2081	1774	1565	1659	1244	1327	1262	1701	1148	2280	2987	2802	1202	1430	2257	2051	1774	1330	1444	1101	2157	1690	2671	2506
KLTH0D07150g	622	770	934	1520	1131	899	1461	665	973	686	751	543	888	506	951	918	1166	1413	1266	947	1304	1063	514	1251	1510	1319	1267	1151	1345	1180	882	674	872	934	1136	1024	1400	1399	1526	1465	1233	1153	956	748	837	1176	955	1522	1223
KLTH0D07172g	1687	1474	1343	2273	2044	1622	2548	1735	2293	1551	2000	2219	2472	1558	2969	2599	3189	2535	2105	1704	2281	2013	1733	1937	2963	2395	2011	2493	2601	1754	2924	2004	2964	2349	4195	3129	3920	2912	3053	3498	3703	2792	2173	1905	1698	3087	2690	3780	3209
KLTH0D07194g	2014	1800	1843	2705	2298	1880	3193	1495	2190	1420	3017	2888	3670	2263	3618	3269	4126	1869	1691	1191	2020	2372	2679	2181	2764	2215	1919	2912	3379	1990	2507	2350	3646	2474	2443	1817	2662	2263	2313	2610	3561	3289	2734	1687	2203	2613	2273	3690	3135
KLTH0D07216g	2731	2842	3548	4259	2987	3120	4505	2779	4171	3129	3130	2735	3952	2191	3231	2908	3540	3152	2976	2637	3301	3270	2369	3866	4118	3382	3405	3829	4317	3334	2481	2701	3904	2516	3147	4166	5061	4797	4360	5085	4775	4878	4574	2644	2413	4287	3635	4021	3689
KLTH0D07238g	12386	35637	49047	56178	12748	11611	20265	7788	12092	8571	15496	16388	18473	11400	27253	24045	29637	13236	12291	9045	24623	25989	13093	24396	14185	11725	10522	17394	19447	11910	12269	11944	17144	15284	13925	13157	19141	15783	13887	17195	16801	16202	14398	34114	12531	55934	44762	21258	18456
KLTH0D07260g	1318	1911	2201	3062	982	831	1348	1049	1520	1054	1241	1272	1631	916	1472	1392	1578	1405	1163	949	1287	1144	1121	1165	1708	1384	1163	1602	1713	1447	1126	1175	1500	1133	1032	1103	1498	2052	1867	2077	1518	1607	1271	1644	969	2453	2109	1801	1717
KLTH0D07304g	473	789	900	787	617	559	780	498	683	409	607	551	602	416	1412	1391	1753	1210	1147	811	754	721	509	606	1481	1070	1023	1357	1388	970	976	778	1224	859	839	693	929	742	937	1073	1362	1116	947	647	656	981	813	1299	1204
KLTH0D07326g	573	353	303	516	612	386	527	561	678	402	622	706	591	354	861	866	948	749	601	449	379	389	612	430	693	518	403	624	619	408	561	367	537	787	776	557	708	624	674	902	917	706	654	474	510	739	528	750	571
KLTH0D07370g	9848	14336	13785	14278	7827	5768	5626	9827	13636	8370	14811	12800	18559	10329	7517	7919	8121	13016	11672	9934	10989	8838	10801	9973	17228	13089	10239	10605	11289	6004	11855	10637	14764	5299	13475	9638	10708	5127	5119	7065	24266	17372	12235	7499	4082	11781	7585	18335	14534
KLTH0D07392g	3560	4186	4450	6395	2222	1981	2669	2341	3503	2357	3568	2346	5428	2585	3276	3024	3338	5071	4764	4024	3572	3388	2511	3097	5500	4791	4169	4616	5298	3580	3358	4681	5429	2422	3561	3856	4119	3736	3569	4611	10044	9451	8295	3527	2335	5875	4771	6311	5530
KLTH0D07414g	989	963	1054	1495	569	582	862	2578	3380	2592	1129	871	1462	780	612	520	478	1630	1268	1107	1776	1103	928	2056	923	798	799	792	686	614	287	349	419	609	1096	922	1017	1354	1141	1262	1819	1404	1084	712	728	1154	863	759	658
KLTH0D07436g	3029	2080	2416	2859	2485	1980	2989	2316	3297	2235	3394	3989	4034	2707	5579	5380	6433	3651	3374	2271	3033	2858	3305	2736	3402	2750	2202	3831	4071	2443	4430	3118	4841	3537	4164	3515	3975	4868	4328	4357	5527	4984	3890	2777	2793	4438	3437	4937	4313
KLTH0D07458g	1454	1511	1526	2001	1726	1354	1845	1016	1377	895	1709	1724	2200	1200	2221	2084	2751	1886	1760	1285	2031	1929	1366	2074	2283	1818	1531	2175	2459	1618	1720	1533	2299	1513	2379	2023	2460	1846	2028	2310	2970	2738	2286	1615	1317	2249	1945	2129	2092
KLTH0D07480g	417	288	336	423	200	159	355	231	295	249	337	613	496	279	474	348	499	403	382	255	356	511	507	401	406	322	261	485	516	281	254	204	310	315	201	160	226	249	213	223	514	497	317	368	169	564	497	376	285
KLTH0D07502g	1015	1370	1460	1639	864	732	1307	709	958	713	1081	1108	1221	694	1179	954	1234	1336	1216	760	1331	1447	1088	1278	1167	920	923	1440	1633	992	678	677	802	1242	890	754	1150	1192	1168	1275	1569	1310	1277	1083	847	1985	1639	1047	884
KLTH0D07524g	808	567	730	776	744	563	1019	507	772	475	806	772	963	524	1003	823	1035	1150	1028	748	782	605	665	523	993	790	579	979	1079	644	872	683	820	814	1158	1011	1308	1048	956	847	1454	1303	944	881	640	1339	1037	1045	966
KLTH0D07546g	1127	812	859	1013	1102	1005	1484	873	1305	819	1146	907	1320	781	1769	1438	1589	1310	1143	769	875	683	868	587	1984	1589	1214	1941	2178	1424	1458	1189	1714	1346	1973	1261	2168	1870	1731	2090	1542	1361	958	874	1388	1349	1040	1818	1685
KLTH0D07568g	2121	1045	1299	1328	1166	952	1858	1024	1707	1086	1929	2262	2500	1493	1782	1578	2040	1526	1293	1013	1152	1284	1980	1146	1614	1110	1044	1504	1669	1144	1094	1098	1337	1750	1603	1469	1867	1822	1724	1751	2343	2148	1861	1363	1482	1890	1710	2046	1634
KLTH0D07590g	1632	1138	1594	1947	2201	1363	2187	1436	1999	1365	2185	2668	2459	1453	5369	4970	6142	3078	2765	2034	2375	2160	2079	2645	2855	2004	1562	3661	3642	2359	3085	1766	3158	1831	3067	1441	2157	2451	1993	1922	3599	2745	2276	1801	1403	2855	2017	3189	2504
KLTH0D07634g	357	616	467	721	910	644	801	356	485	359	534	426	426	253	1452	1204	1479	775	877	685	1151	971	362	888	1337	1039	791	956	1216	682	1108	888	1286	464	792	789	1130	341	552	771	1442	1234	1020	760	451	1365	1023	1419	1201
KLTH0D07810g	1108	1037	878	1142	867	524	731	1370	1945	1212	1581	2203	1790	1094	1608	1425	1733	1122	1134	983	1320	1115	1662	1373	1351	1039	928	1401	1424	897	1127	875	1434	909	1397	1052	1094	881	1040	1298	2113	1348	1307	831	714	1315	957	1528	1224
KLTH0D07832g	6391	4700	4098	7886	7820	6129	8334	13932	19035	12066	14052	12744	13771	9763	12265	7569	9255	12571	11026	4475	17168	12160	10908	17205	10276	8273	7626	15750	16103	11384	30022	9192	14517	10451	17499	5226	7264	27955	14890	14164	30947	18055	15638	4319	7085	6791	5452	16759	14293
KLTH0D07854g	282	310	303	785	498	509	783	534	770	545	742	365	908	589	976	629	866	542	452	334	1213	1226	414	1327	376	301	300	620	677	344	805	448	1021	662	686	573	656	944	793	960	2024	1515	1186	353	560	463	364	1281	1142
KLTH0D07876g	721	3207	3179	6502	1268	1441	1607	1692	2517	2109	2025	933	2291	1531	6117	4686	4860	2421	2366	2053	7198	5116	712	8640	3193	2839	3157	2982	3469	2546	2264	3285	4464	816	2061	2700	2259	1239	1265	2061	9278	8365	7404	3710	796	6337	4487	7132	6088
KLTH0D07898g	1033	1465	1438	2875	1060	1155	1195	1941	2735	2310	1717	1305	2157	1361	2779	1925	1945	1495	1528	1619	2764	1903	989	3057	2176	2021	2040	1420	1673	1097	1172	2047	2342	728	1565	1753	1575	1439	1471	2173	4082	3507	3197	1904	727	3036	2352	2205	1895
KLTH0D07920g	977	685	1086	1012	611	463	1066	708	1011	704	1229	1532	1530	950	1955	1800	1985	793	937	634	1145	1313	1218	1446	845	642	595	1441	1614	892	464	477	875	1807	574	481	783	1551	1246	1683	3568	3706	3217	1566	1326	2312	1997	3478	3094
KLTH0D07942g	1688	1152	1546	2031	1016	859	1477	1669	2372	1540	2418	1966	2859	1813	1899	1670	2025	1616	1456	1334	1379	1661	2285	1810	1735	1544	1545	2429	2880	1683	1189	1389	2047	2130	815	775	1215	1414	1489	1711	3412	3762	3574	1629	1598	2668	2166	2832	2739
KLTH0D07964g	1096	1013	910	1000	1103	814	1378	666	925	527	935	982	1249	664	757	621	702	1149	1209	1059	620	485	1055	499	1164	810	744	1618	1701	1233	937	720	995	1365	1206	1397	1669	1135	1292	1715	1385	1449	1133	793	1211	1235	983	1067	1153
KLTH0D07986g	1149	1540	1924	2000	1270	1114	1836	738	1185	826	1312	1384	1502	878	2276	2150	2377	1940	2135	1350	1427	1621	1240	1429	2035	1715	1609	2095	2630	1589	2152	1839	2885	2325	1804	1257	2092	1534	1413	1735	2182	2428	2198	1895	1805	3104	2419	2929	2565
KLTH0D08008g	4623	3248	3988	4378	3968	3390	4999	3074	4374	2970	5179	5266	6725	4006	6398	5874	7141	5423	5133	3750	3827	3771	4833	3953	5920	4629	3898	5411	5643	4132	5272	4636	6188	4232	6151	4940	6430	4607	4750	5458	6659	6496	5061	3984	4030	6391	5176	5744	4877
KLTH0D08030g	937	850	956	1098	1106	862	1354	814	1159	817	1132	1077	1368	739	2411	2293	2706	1000	1012	808	1594	1358	961	1911	1288	1120	1044	1319	1594	1116	1012	886	1422	1084	1106	1270	1382	1618	1509	1613	1524	1421	1298	749	970	1275	1018	1479	1225
KLTH0D08052g	278	224	229	322	258	227	376	171	247	157	213	301	275	150	390	278	360	349	275	254	199	198	311	193	312	201	202	250	384	203	265	187	277	334	312	236	339	327	340	336	363	338	297	226	271	401	315	354	329
KLTH0D08074g	1254	773	783	1101	892	700	1011	778	1095	696	992	1145	1234	723	1054	937	1078	1373	1326	1077	914	766	1053	821	1092	833	771	979	1078	687	977	714	1194	868	1278	952	1315	1071	1039	1083	1584	1315	1164	839	593	1340	1003	1348	1251
KLTH0D08118g	165	230	228	314	80	58	104	176	357	199	203	227	272	165	251	261	296	216	212	167	227	248	184	252	198	158	171	95	121	82	141	200	213	196	134	96	120	226	150	193	756	670	604	161	149	260	225	333	304
KLTH0D08140g	794	1006	1078	1307	1236	820	928	801	1232	663	1013	1260	1144	615	1917	1874	2060	1902	1713	1418	1640	1362	888	1299	2041	1645	1041	1804	1944	874	1638	996	1941	1274	1782	1336	2155	1214	1199	1701	3339	2445	1687	1529	900	2397	1650	2739	2305
KLTH0D08162g	719	706	701	1046	495	382	681	522	796	445	892	665	1147	674	1414	1323	1657	1153	1024	741	842	1151	719	864	1269	1160	1019	1824	1745	1127	1026	1103	1532	661	523	484	798	768	728	738	2203	2039	1599	1208	465	2006	1768	1369	1302
KLTH0D08184g	533	490	505	735	480	418	753	423	555	371	572	557	722	486	656	544	787	653	551	593	546	519	523	582	744	611	668	536	612	510	565	629	679	478	598	607	704	765	716	868	960	911	778	556	342	737	726	840	846
KLTH0D08250g	116969	179523	193871	275471	144739	177571	205527	134396	199186	166083	296697	162243	386771	234046	229327	194919	228142	126738	113256	141981	190883	161235	130400	249653	175090	166127	185253	223204	223059	177632	94643	181120	218146	88627	185498	341396	271556	116133	140052	255273	198810	191945	186434	163330	95480	253388	205385	292029	245988
KLTH0D08272g	11	74	75	104	41	18	51	1	10	12	19	12	37	13	104	92	101	104	77	83	163	107	23	139	432	399	270	331	362	289	357	349	341	82	34	45	48	77	63	81	184	137	90	222	26	277	264	84	78
KLTH0D08294g	3674	2289	2721	3716	3240	2940	4538	2822	4035	2813	5726	5037	6761	4521	6510	6233	7534	3945	3572	2766	3671	4147	4240	3641	5794	4852	3879	5832	6463	4380	5579	5086	7682	2588	3835	3158	4985	2785	2220	2680	6515	6141	5331	3459	2251	5569	4615	5893	5428
KLTH0D08316g	1587	861	978	1002	1078	796	1206	1128	1400	907	1710	1517	2297	1294	1296	1257	1524	1380	1294	992	1104	1050	1417	1017	1675	1186	1190	1285	1462	1046	1197	1175	1586	1197	1607	1502	1705	1602	1708	1747	1740	1584	1310	882	1010	1376	1060	1538	1346
KLTH0D08338g	975	800	865	886	871	703	1125	512	749	413	1069	1075	1299	709	884	778	1052	864	830	646	763	630	976	689	992	790	692	868	1033	752	926	950	1234	1183	1505	1333	1497	967	1184	1454	1397	1271	1137	650	1031	1067	847	999	892
KLTH0D08360g	978	1043	1154	1496	768	723	1080	646	942	696	997	1150	1216	757	1013	835	1059	1668	1344	1122	1068	1103	991	1151	1282	973	978	1129	1267	951	936	956	1168	839	1026	995	1332	1314	1315	1241	1638	1570	1268	1062	779	1871	1452	1020	940
KLTH0D08382g	2261	2585	2979	3563	2260	1650	2539	1958	2901	1825	2841	2663	3186	1872	3626	3661	4227	3801	3770	2906	2976	3269	2237	2871	4647	3709	3375	5154	5665	4091	3472	3139	4143	2271	2486	1914	2860	2635	2576	3070	6108	5250	4316	2807	1631	4526	3436	4646	3805
KLTH0D08404g	1502	988	1088	1520	1554	1394	1931	1601	2315	1382	1917	1672	2397	1461	1575	1546	1882	1672	1587	1174	1288	1270	1569	1244	1546	1318	1252	2098	2244	1474	1399	1256	2143	1685	1809	1616	2412	2122	2080	2183	2777	2186	1940	1343	1254	2136	1697	2571	2150
KLTH0D08426g	9597	7331	8593	8723	11065	8532	10856	7142	10310	6790	9938	12801	12247	7307	18767	15757	17735	11486	10454	6986	9251	7452	9419	8662	15408	11712	8811	14467	15493	7327	15339	10394	16814	15170	22529	14209	16585	13761	11904	15608	21849	16211	10831	9838	11562	14994	11354	18238	15566
KLTH0D08448g	240	155	143	203	220	160	234	113	182	100	268	239	300	116	337	207	245	259	265	181	232	222	180	226	807	444	404	180	184	147	264	126	230	208	289	141	258	287	255	267	456	352	279	127	173	286	173	301	250
KLTH0D08470g	3694	5405	6154	7562	5166	3768	4930	2839	4176	2335	4756	4895	5233	3091	5783	5977	6738	8686	8063	6628	5080	4248	3293	4293	8562	6253	5037	7244	7086	5299	6427	5055	7945	4940	7603	5653	7291	5456	6016	6111	8292	6522	5129	3985	3262	6366	4713	8475	6978
KLTH0D08492g	745	616	757	935	655	593	843	420	626	419	956	962	1251	684	816	687	885	1476	1080	748	819	807	840	687	997	768	532	1048	1093	571	1067	714	1100	933	1287	986	1256	1358	1081	1198	1416	1207	911	1161	924	1665	1232	1167	1020
KLTH0D08514g	426	352	540	885	517	501	745	318	490	311	618	358	779	443	536	536	466	1071	951	671	552	654	310	507	884	749	578	702	694	528	637	552	686	707	747	697	1015	1158	1007	1061	824	882	621	708	589	1249	851	694	543
KLTH0D08536g	3980	1821	1622	2746	902	1052	1419	666	911	648	2616	3580	2780	1290	1991	1630	1876	3189	2585	2809	1337	953	2517	1383	2323	1581	1211	1755	2049	1291	2540	1560	2462	1495	2402	1896	1874	3883	2743	2676	3613	3249	2206	2519	1409	3387	2712	5228	3959
KLTH0D08558g	8611	5519	7285	8937	1284	870	1705	7577	10572	7000	7732	8044	9886	4586	3579	3762	4129	12514	9327	8727	4507	4182	6283	3600	7186	5670	4253	8065	8726	6512	4270	3491	4858	6361	4421	4877	5919	16631	10828	9518	13362	13562	11407	7517	5171	12360	9978	10926	9353
KLTH0D08580g	604	264	331	350	328	272	378	385	503	288	684	790	823	530	1144	1242	1706	539	324	213	472	656	590	407	385	299	259	1111	1153	655	200	174	276	1080	240	167	280	1077	784	729	1488	1657	1476	883	988	1533	1404	815	733
KLTH0D08602g	623	230	268	232	335	280	441	252	427	271	588	609	697	337	590	558	694	346	283	243	239	245	581	193	657	464	465	714	857	535	550	546	759	497	401	527	514	516	593	647	673	609	514	318	454	440	390	542	517
KLTH0D08624g	1661	744	954	1052	979	709	1296	1128	1614	1024	1582	2036	1854	1069	1983	1895	2318	1460	1269	891	1064	1081	1725	921	1151	969	740	1494	1622	1000	1254	1008	1486	1382	1194	920	1352	1470	1354	1416	2001	2056	1766	1122	1211	1796	1406	1519	1397
KLTH0D08646g	1073	2410	2451	3411	1392	1318	1941	1263	1884	1454	1341	793	1926	960	987	850	1100	2368	2124	2009	1942	1922	779	1970	1817	1671	1533	1649	1775	1486	1349	1796	1971	1461	2035	2418	2723	2070	2200	2840	3159	3067	2740	1535	1350	2578	1749	2060	1821
KLTH0D08668g	698	264	219	182	199	162	288	415	530	301	496	635	673	313	283	337	303	420	333	193	250	349	595	287	312	202	208	290	371	209	286	223	379	448	279	144	301	447	477	404	578	437	361	276	397	447	334	402	385
KLTH0D08690g	631	361	404	593	555	452	763	546	688	481	712	662	881	560	1227	1027	1449	735	797	396	603	639	653	523	690	495	457	781	848	544	661	447	638	635	690	347	709	1190	872	767	1149	1134	942	713	612	1236	998	1135	798
[truncated: 3,476 more rows]
[truncated: 20 more columns]

## Sheet: S3 ENRICHMENT
REGULATION	category	subcategory	ID	Description	pvalue	p.adjust	geneID	Count	cluster
[truncated: 22 more rows]

## Sheet: S4 CSS
GeneID	Americas	Asia	Canada-trees	Europe/Domestic-1	Europe/Domestic-2	Europe-mix	Note
[truncated: 202 more rows]

[truncated: 5 more sheets: S5 Correlation, S6 QTT, S7 MAIN ONEOLOGICAL PARMS., S8 CORRELATION METABOLITES, S9 VOLATILE PROFILE]
